# Supplementary material for: Evolutionary conserved microRNAs are ubiquitously expressed compared to tick-specific miRNAs in the cattle tick Rhipicephalus (Boophilus) microplus
Source: BMC Genomics. 2011 Jun 24;12:328. doi: 10.1186/1471-2164-12-328 (PMC3141673; doi:10.1186/1471-2164-12-328)
Supplement: Additional file 3 — Evolutionary conserved and novel tick-specific R. microplus miRNAs expressed during various life stages and selected organs. Rhipicephalus microplus miRNAs with known counterpart in D. melanogaster, I. scapularis or other relevant species are shown with reference miRBase IDs. The number of short reads overlapping each miRNA locus, the corresponding percentage fraction of the total number of reads overlapping all miRNA loci for each sample and the normalized reads per million (RPM) counts for each miRNA in each sample are shown. N.A. = Not available in miRBase and/or not cloned previously. [file 1471-2164-12-328-S3.XLS]

## Sheet: Barrero_etal_Additional_file3
Additional file 3. Evolutionary conserved and novel tick-specifc R. microplus miRNAs expressed during various life cycle stages and selected organs. Rhipicephalus microplus miRNAs with known counterpart in D. melanogaster, I. scapularis or other relevant species are shown with reference miRBase IDs. The number of short reads overlapping each miRNA locus, the corresponding percentage fraction of t…
R. microplus	R. microplus	D. melanogaster	I. scapularis	Other relevant species	Eggs			Larvae			Frustrated Larvae			Female			Male			Gut			Salivary Gland			Ovary
miRNA/miRNA-star ID	miRNA/miRNA-star sequence	miRBase ID	miRBase ID	miRBase ID	No.reads	Percentage	RPM	No.reads	Percentage	RPM	No.reads	Percentage	RPM	No.reads	Percentage	RPM	No.reads	Percentage	RPM	No.reads	Percentage	RPM	No.reads	Percentage	RPM	No.reads	Percentage	RPM	Total
A) Evolutionary conserved R. microplus miRNAs with known homologs in other species
rmi-miR-bantam	UGAGAUCAUUGUGAAAGCUGAUU	MIMAT0000365	MIMAT0012679	N.A.	10	0.103702	2.37225e-06	2746	0.355401	0.000501703	2270	0.343847	0.00057259	1551	0.155454	0.000365087	2739	0.792626	0.000672737	1213	0.292806	0.000346457	1529	0.590361	0.00033388	1266	1.02659	0.000243171	13324
rmi-let-7a	UGAGGUAGUAGGUUGUAUAGUU	MIMAT0000396	MIMAT0012680	N.A.	43	0.445919	1.02007e-05	1161	0.150262	0.000212118	1373	0.207974	0.000346329	46837	4.69439	0.0110249	7404	2.14261	0.00181853	28299	6.83109	0.00808276	38561	14.8888	0.00842038	6593	5.34621	0.00126637	130271
rmi-let-7f	UGAGGUAGUAGAUUGUAUAGUU	N.A.	N.A.	MIMAT0001764 (dre-let-7f)	0	0	0	1	0.000129425	1.82703e-07	7	0.00106032	1.7657e-06	420	0.0420959	9.88629e-05	54	0.0156268	1.32632e-05	5296	1.2784	0.00151264	17	0.00656386	3.71221e-06	0	0	0	5795
rmi-let-7e	UGAGGUAGUAGGUUUUAUAGUU	N.A.	N.A.	MIMAT0009649 (spu-let-7)	0	0	0	19	0.00245907	3.47136e-06	1	0.000151474	2.52242e-07	9	0.000902055	2.11849e-06	43	0.0124436	1.05614e-05	471	0.113695	0.000134527	345	0.133208	7.5336e-05	79	0.0640605	1.51742e-05	967
rmi-let-7m	UGAGGUAGUAGGUUGUAUAUUU	N.A.	N.A.	N.A.	0	0	0	12	0.0015531	2.19244e-06	4	0.000605897	1.00897e-06	55	0.00551256	1.29463e-05	15	0.00434078	3.68421e-06	415	0.100177	0.000118532	164	0.0633219	3.58119e-05	16	0.0129743	3.07325e-06	681
rmi-miR-1	UGGAAUGUAAAGAAGUAUGGAG	MIMAT0000105	MIMAT0012681	N.A.	2242	23.25	0.000531859	602619	77.9939	0.1101	493876	74.8095	0.124576	872048	87.4039	0.20527	298764	86.4579	0.0733807	344455	83.1479	0.0983832	111739	43.1435	0.0243999	99690	80.8378	0.0191482	2825433
rmi-miR-10	UACCCUGUAGAUCCGAAUUUGU	MIMAT0000115	MIMAT0012682	N.A.	11	0.114072	2.60948e-06	4184	0.541514	0.000764429	6528	0.988824	0.00164664	2215	0.222006	0.000521384	1984	0.574141	0.000487298	341	0.0823139	9.73964e-05	1787	0.689977	0.000390219	144	0.116768	2.76592e-05	17194
rmi-miR-10*	AAAUUCGGUUCUAGAGAGGUUU	MIMAT0012531	N.A.	N.A.	11	0.114072	2.60948e-06	1687	0.21834	0.00030822	3140	0.475629	0.000792041	960	0.0962192	0.000225972	418	0.120963	0.000102667	139	0.0335532	3.97012e-05	484	0.186877	0.000105689	28	0.022705	5.37818e-06	6867
rmi-miR-100	AACCCGUAGAUCCGAACUUGUG	MIMAT0000357	MIMAT0012683	N.A.	4	0.0414809	9.48901e-07	73	0.00944802	1.33373e-05	48	0.00727077	1.21076e-05	2404	0.240949	0.000565872	1938	0.560829	0.000476	954	0.230286	0.000272481	1179	0.455223	0.000257453	1505	1.22039	0.000289077	8105
rmi-miR-12	UGAGUAUUACAUCAGGUACUGGU	MIMAT0000117	MIMAT0012684	N.A.	21	0.217775	4.98173e-06	1026	0.13279	0.000187453	792	0.119968	0.000199776	3276	0.328348	0.000771131	424	0.122699	0.00010414	1468	0.35436	0.00041929	8434	3.25645	0.00184169	379	0.307328	7.27975e-05	15820
rmi-miR-124	UAAGGCACGCGGUGAAUGCCA	MIMAT0000351	MIMAT0012685	N.A.	31	0.321477	7.35398e-06	8806	1.13972	0.00160888	2871	0.434883	0.000724188	302	0.030269	7.10871e-05	87	0.0251765	2.13684e-05	3	0.000724169	8.5686e-07	6	0.00231666	1.31019e-06	6	0.00486535	1.15247e-06	12112
rmi-miR-125	UCCCUGAGACCCUUACUUGUGA	MIMAT0000397	N.A.	N.A.	6	0.0622213	1.42335e-06	64	0.00828319	1.1693e-05	22	0.00333243	5.54933e-06	1437	0.144028	0.000338252	268	0.0775553	6.58246e-05	612	0.14773	0.000174799	1201	0.463717	0.000262257	192	0.155691	3.6879e-05	3802
rmi-miR-133	UUGGUCCCCUUCAACCAGCUGU	MIMAT0000340	MIMAT0012686	N.A.	1	0.0103702	2.37225e-07	525	0.0679481	9.59191e-05	258	0.0390804	6.50785e-05	81	0.00811849	1.90664e-05	323	0.0934715	7.93334e-05	24	0.00579335	6.85488e-06	64	0.024711	1.39754e-05	9	0.00729803	1.7287e-06	1285
rmi-miR-137	UUAUUGCUUGAGAAUACACGU	MIMAT0005507	MIMAT0012687	N.A.	0	0	0	93	0.0120365	1.69914e-05	33	0.00499865	8.324e-06	3	0.000300685	7.06164e-07	7	0.0020257	1.7193e-06	4	0.000965559	1.14248e-06	1	0.000386109	2.18365e-07	0	0	0	141
rmi-miR-153	UUGCAUAGUCACAAAAGUGAUGG	N.A.	MIMAT0012688	N.A.	0	0	0	42	0.00543584	7.67353e-06	0	0	0	0	0	0	0	0	0	0	0	0	0	0	0	0	0	0	42
rmi-miR-153*	AUCAUUUUUGUGAUUGGUGCAAUU	N.A.	N.A.	N.A.	0	0	0	7	0.000905974	1.27892e-06	0	0	0	0	0	0	0	0	0	0	0	0	0	0	0	0	0	0	7
rmi-miR-184	UGGACGGAGAACUGAUAAGGGC	MIMAT0000331	MIMAT0012689	N.A.	132	1.36887	3.13137e-05	36552	4.73074	0.00667816	51481	7.79805	0.0129857	10945	1.097	0.00257632	5601	1.62085	0.00137568	663	0.160041	0.000189366	5978	2.30816	0.00130539	2802	2.27212	0.000538202	114154
rmi-miR-190	AGAUAUGUUUGAUAUUCUUGGUU	MIMAT0005467	N.A.	N.A.	2	0.0207404	4.7445e-07	148	0.0191549	2.704e-05	589	0.0892184	0.000148571	93	0.00932123	2.18911e-05	106	0.0306748	2.60351e-05	450	0.108625	0.000128529	273	0.105408	5.96137e-05	84	0.0681149	1.61345e-05	1745
rmi-miR-2001	UUGUGACCGUUACAAUGGGCAU	N.A.	MIMAT0009721	N.A.	58	0.601473	1.37591e-05	693	0.0896914	0.000126613	384	0.0581661	9.68611e-05	2953	0.295974	0.0006951	271	0.0784234	6.65614e-05	95	0.022932	2.71339e-05	5039	1.9456	0.00110034	33	0.0267594	6.33857e-06	9526
rmi-miR-2001*	GCCCACUGUCACGUUCACUGGG	N.A.	N.A.	N.A.	0	0	0	2	0.00025885	3.65406e-07	3	0.000454423	7.56727e-07	7	0.000701598	1.64772e-06	3	0.000868156	7.36842e-07	0	0	0	22	0.00849441	4.80404e-06	0	0	0	37
rmi-miR-210	UUGUGCGUGUGACAGCGGCUAU	MIMAT0000355	N.A.	N.A.	0	0	0	73	0.00944802	1.33373e-05	15	0.00227211	3.78364e-06	10	0.00100228	2.35388e-06	58	0.0167844	1.42456e-05	4	0.000965559	1.14248e-06	4	0.00154444	8.73461e-07	1	0.000810892	1.92078e-07	165
rmi-miR-219a	UGAUUGUCCAAACGCAAUUCUUG	MIMAT0000335	MIMAT0012690	N.A.	0	0	0	50	0.00647124	9.13515e-06	59	0.00893698	1.48823e-05	3	0.000300685	7.06164e-07	3	0.000868156	7.36842e-07	1	0.00024139	2.8562e-07	1	0.000386109	2.18365e-07	0	0	0	117
rmi-miR-219b	UGAUUGUCCAAACGCAGUUCUUG	MIMAT0000335	MIMAT0012690	N.A.	0	0	0	33	0.00427102	6.0292e-06	29	0.00439275	7.31503e-06	1	0.000100228	2.35388e-07	2	0.000578771	4.91228e-07	0	0	0	0	0	0	0	0	0	65
rmi-miR-252	CUAAGUACUAGCGCCGUAGGAG	MIMAT0005516	MIMAT0012691	N.A.	1	0.0103702	2.37225e-07	354	0.0458164	6.46769e-05	401	0.0607412	0.000101149	24	0.00240548	5.64931e-06	100	0.0289385	2.45614e-05	3	0.000724169	8.5686e-07	98	0.0378387	2.13998e-05	1	0.000810892	1.92078e-07	982
rmi-miR-263a	AAUGGCACUGGAAGAAUUCACGG	MIMAT0000319	MIMAT0012692	N.A.	58	0.601473	1.37591e-05	9836	1.27302	0.00179707	6139	0.929901	0.00154852	4209	0.421861	0.000990748	4482	1.29703	0.00110084	432	0.10428	0.000123388	13066	5.0449	0.00285316	692	0.561137	0.000132918	38914
rmi-miR-275	UCAGGUACCUGAAGUAGCGCGCG	MIMAT0000333	MIMAT0012693	N.A.	1476	15.3064	0.000350144	14254	1.84482	0.00260425	11756	1.78073	0.00296536	6801	0.681653	0.00160087	2750	0.79581	0.000675439	7113	1.717	0.00203161	27232	10.5145	0.00594652	1089	0.883061	0.000209173	72471
rmi-miR-276a	UAGGAACUUCAUACCAUGCUCG	MIMAT0000337	MIMAT0018919	N.A.	43	0.445919	1.02007e-05	9443	1.22216	0.00172526	6214	0.941261	0.00156743	7575	0.75923	0.00178306	2690	0.778447	0.000660702	456	0.110074	0.000130243	10135	3.91322	0.00221313	1282	1.03956	0.000246244	37838
rmi-miR-277a	UAAAUGCAUUAUCUGGAAUG	MIMAT0000338	N.A.	MIMAT0013531 (cte-miR-277a)	0	0	0	0	0	0	0	0	0	0	0	0	0	0	0	20	0.00482779	5.7124e-06	0	0	0	0	0	0	20
rmi-miR-278	UCGGUGGGAUUUUCGUCCGUCU	MIMAT0000339	MIMAT0016930	N.A.	0	0	0	53	0.00685952	9.68326e-06	14	0.00212064	3.53139e-06	9	0.000902055	2.11849e-06	0	0	0	0	0	0	0	0	0	0	0	0	76
rmi-miR-279	UGACUAGAUCCACACUCAUCCA	MIMAT0000341	MIMAT0012694	N.A.	1591	16.499	0.000377425	1430	0.185078	0.000261265	5920	0.896728	0.00149328	1773	0.177705	0.000417343	3104	0.898252	0.000762386	7439	1.7957	0.00212473	4960	1.9151	0.00108309	2216	1.79694	0.000425645	28433
rmi-miR-281	UGUCAUGGAGUCGCUCUCUUUA	MIMAT0000345	N.A.	N.A.	1	0.0103702	2.37225e-07	3	0.000388275	5.48109e-07	1	0.000151474	2.52242e-07	5	0.000501142	1.17694e-06	2	0.000578771	4.91228e-07	7	0.00168973	1.99934e-06	0	0	0	0	0	0	19
rmi-miR-281*	AAGAGAGCAAUCCGUGGACAGU	MIMAT0000344	N.A.	N.A.	3	0.0311107	7.11676e-07	76	0.00983629	1.38854e-05	203	0.0307493	5.12052e-05	143	0.0143326	3.36605e-05	106	0.0306748	2.60351e-05	325	0.0784516	9.28265e-05	0	0	0	0	0	0	856
rmi-miR-285a	UAGCACCAUUUGAAUUCAGU	MIMAT0000356	MIMAT0012695	N.A.	0	0	0	0	0	0	1	0.000151474	2.52242e-07	1	0	0	2	0.000578771	4.91228e-07	15	0.00362084	4.2843e-06	0	0	0	0	0	0	19
rmi-miR-285b	UAGCACCAUUUGAAUUCAGUUCUU	MIMAT0000356	N.A.	N.A.	0	0	0	4	0.000517699	7.30812e-07	19	0.00287801	4.79261e-06	0	0	0	4	0.00115754	9.82457e-07	1	0.00024139	2.8562e-07	0	0	0	0	0	0	28
rmi-miR-2a	UAUCACAGCCAGCUUUGAUGAGCAA	MIMAT0000106	MIMAT0012696	N.A.	1	0.0103702	2.37225e-07	58	0.00750664	1.05968e-05	11	0.00166622	2.77467e-06	44	0.00441005	1.03571e-05	3	0.000868156	7.36842e-07	23	0.00555196	6.56926e-06	24	0.00926662	5.24077e-06	6	0.00486535	1.15247e-06	170
rmi-miR-2b	UAUCACAGCCACCUUUGAUGACCCU	MIMAT0000107	MIMAT0012697	N.A.	3	0.0311107	7.11676e-07	114	0.0147544	2.08281e-05	14	0.00212064	3.53139e-06	44	0.00441005	1.03571e-05	7	0.0020257	1.7193e-06	14	0.00337945	3.99868e-06	32	0.0123555	6.98769e-06	7	0.00567624	1.34455e-06	235
rmi-miR-305	AUUGUACUUCAUCAGGUGCUCUGG	MIMAT0000391	MIMAT0018920	N.A.	141	1.4622	3.34488e-05	1492	0.193102	0.000272593	1074	0.162683	0.000270908	1910	0.191436	0.000449591	923	0.267103	0.000226702	1139	0.274943	0.000325321	4691	1.81124	0.00102435	614	0.497888	0.000117936	11984
rmi-miR-307	UCACAACCUCCUUGAGUGAGUGA	MIMAT0000398	MIMAT0012701	N.A.	0	0	0	0	0	0	0	0	0	28	0.00280639	6.59086e-06	0	0	0	0	0	0	0	0	0	0	0	0	28
rmi-miR-307*	CCUCACUCAGUUUGGCUGUGGUG	MIMAT0000400	N.A.	N.A.	0	0	0	0	0	0	0	0	0	23	0.00230525	5.41392e-06	0	0	0	0	0	0	0	0	0	0	0	0	23
rmi-miR-31a	AGGCAAGAUGUUGGCAUAGCUGA	MIMAT0000400	N.A.	N.A.	0	0	0	0	0	0	3	0.000454423	7.56727e-07	0	0	0	0	0	0	1	0.00024139	2.8562e-07	2	0.000772219	4.36731e-07	2	0.00162178	3.84156e-07	8
rmi-miR-310/miR-92	UAUUGCACUCGUCCCGGCCUUU	MIMAT0000402	N.A.	N.A.	1760	18.2516	0.000417516	3812	0.493368	0.000696464	3988	0.60408	0.00100594	447	0.0448021	0.000105218	701	0.202859	0.000172176	18	0.00434501	5.14116e-06	723	0.279157	0.000157878	355	0.287867	6.81877e-05	11804
rmi-miR-315	UUUUGAUUGUUGCUCAGAAGGCG	MIMAT0000407	MIMAT0012698	N.A.	112	1.16146	2.65692e-05	4294	0.55575	0.000784527	483	0.0731621	0.000121833	8472	0.849134	0.00199421	1351	0.39096	0.000331825	169	0.0407948	4.82698e-05	189	0.0729747	4.1271e-05	91	0.0737912	1.74791e-05	15161
rmi-miR-317	UGAACACAGCUGGUGGUAUAUCA	MIMAT0000409	MIMAT0012699	N.A.	2	0.0207404	4.7445e-07	179	0.0231671	3.27038e-05	17	0.00257506	4.28812e-06	159	0.0159363	3.74267e-05	46	0.0133117	1.12982e-05	30	0.00724169	8.5686e-06	55	0.021236	1.20101e-05	1	0.000810892	1.92078e-07	489
rmi-miR-33	GUGCAUUGUAGUUGCAUUGC	MIMAT0000342	N.A.	N.A.	0	0	0	25	0.00323562	4.56758e-06	3	0.000454423	7.56727e-07	107	0.0107244	2.51865e-05	2	0.000578771	4.91228e-07	41	0.00989697	1.17104e-05	9	0.00347498	1.96529e-06	4	0.00324357	7.68312e-07	191
rmi-miR-34	UGGCAGUGUGGUUAGCUGGUUGU	MIMAT0000350	N.A.	N.A.	26	0.269626	6.16785e-06	4494	0.581635	0.000821067	6029	0.913239	0.00152077	976	0.0978228	0.000229739	868	0.251186	0.000213193	642	0.154972	0.000183368	1516	0.585342	0.000331042	15	0.0121634	2.88117e-06	14566
rmi-miR-375	UUUGUUCGUUCGGCUCGAGUUA	MIMAT0005472	MIMAT0012700	N.A.	0	0	0	17	0.00220022	3.10595e-06	40	0.00605897	1.00897e-05	4	0.000400913	9.41552e-07	49	0.0141799	1.20351e-05	33	0.00796586	9.42546e-06	732	0.282632	0.000159843	2	0.00162178	3.84156e-07	877
rmi-miR-7	UGGAAGACUAGUGAUUUUGUUGUU	MIMAT0000112	MIMAT0012702	N.A.	33	0.342217	7.82843e-06	1762	0.228047	0.000321923	1576	0.238723	0.000397534	445	0.0446016	0.000104748	321	0.0928927	7.88421e-05	252	0.0608302	7.19762e-05	766	0.29576	0.000167268	90	0.0729803	1.7287e-05	5245
rmi-miR-71	UGAAAGACAUGGGUAGUGAGAUG	N.A.	MIMAT0012703	N.A.	708	7.34211	0.000167955	0	0	0	0	0	0	6483	0.64978	0.00152602	1014	0.293437	0.000249053	5092	1.22916	0.00145438	10971	4.23601	0.00239569	925	0.750075	0.000177672	25193
rmi-miR-71*	UCUCACUACCUUGUCUUUGUUG	N.A.	N.A.	N.A.	1	0.0103702	2.37225e-07	0	0	0	0	0	0	31	0.00310708	7.29702e-06	10	0.00289385	2.45614e-06	101	0.0243804	2.88476e-05	70	0.0270277	1.52856e-05	20	0.0162178	3.84156e-06	233
rmi-miR-745b	AAGCUGCCCAAUGAAGGGCUGG	N.A.	N.A.	MIMAT0009599 (lgi-miR-745b)	0	0	0	75	0.00970687	1.37027e-05	0	0	0	353	0.0353806	8.30919e-05	0	0	0	22	0.00531057	6.28364e-06	56	0.0216221	1.22285e-05	0	0	0	506
rmi-miR-79	UAAAGCUAGGUUACCAAAGUUA	MIMAT0000352	MIMAT0012705	N.A.	29	0.300736	6.87953e-06	191	0.0247202	3.48963e-05	74	0.0112091	1.86659e-05	573	0.0574308	0.000134877	31	0.00897095	7.61404e-06	1	0.00024139	2.8562e-07	79	0.0305026	1.72509e-05	0	0	0	978
rmi-miR-79*	UUUGGCACUAGCACAUUUUUGU	N.A.	N.A.	N.A.	61	0.632583	1.44707e-05	1282	0.165923	0.000234225	3745	0.567271	0.000944648	2343	0.234835	0.000551514	2031	0.587742	0.000498842	95	0.022932	2.71339e-05	1649	0.636694	0.000360084	0	0	0	11206
rmi-miR-8	UAAUACUGUCAGGUAAAGAUGUC	MIMAT0000113	MIMAT0012706	N.A.	8	0.0829617	1.8978e-06	882	0.114153	0.000161144	661	0.100125	0.000166732	3579	0.358717	0.000842453	430	0.124436	0.000105614	3733	0.901107	0.00106622	390	0.150583	8.51625e-05	48	0.0389228	9.21974e-06	9731
rmi-miR-8*	CAUCUUACCAGACAGCAUUAGA	N.A.	N.A.	N.A.	0	0	0	54	0.00698894	9.86596e-06	9	0.00136327	2.27018e-06	289	0.028966	6.80271e-05	16	0.00463017	3.92983e-06	924	0.223044	0.000263913	22	0.00849441	4.80404e-06	4	0.00324357	7.68312e-07	1318
rmi-miR-87	GUGAGCAAAGUUUCAGGUGUGU	MIMAT0000361	MIMAT0012707	N.A.	3	0.0311107	7.11676e-07	1385	0.179253	0.000253044	194	0.029386	4.8935e-05	670	0.067153	0.00015771	134	0.0387776	3.29123e-05	43	0.0103798	1.22817e-05	266	0.102705	5.80852e-05	88	0.0713585	1.69029e-05	2783
rmi-miR-96	UUUGGCACUAGCACAUUUUUGU	N.A.	MIMAT0012708	N.A.	0	0	0	411	0.0531936	7.50909e-05	881	0.133449	0.000222226	74	0.0074169	1.74187e-05	87	0.0251765	2.13684e-05	0	0	0	350	0.135138	7.64278e-05	6	0.00486535	1.15247e-06	1809
rmi-miR-96*	AAAAAUUGUGGUAGUGUCAAGCA	N.A.	N.A.	N.A.	0	0	0	22	0.00284735	4.01947e-06	11	0.00166622	2.77467e-06	10	0.00100228	2.35388e-06	5	0.00144693	1.22807e-06	0	0	0	32	0.0123555	6.98769e-06	3	0.00243268	5.76234e-07	83
rmi-miR-993	GAAGCUCGUUUCUACAGGUAUCU	MIMAT0005512	MIMAT0012709	N.A.	3	0.0311107	7.11676e-07	689	0.0891737	0.000125882	213	0.032264	5.37276e-05	25	0.00250571	5.8847e-06	39	0.011286	9.57895e-06	0	0	0	0	0	0	0	0	0	969
rmi-miR-993*	CUACCCUGUAGAACCGGGCUUUUG	N.A.	N.A.	N.A.	61	0.632583	1.44707e-05	13722	1.77597	0.00250705	9213	1.39553	0.00232391	330	0.0330753	7.7678e-05	264	0.0763977	6.48421e-05	5	0.00120695	1.4281e-06	2	0.000772219	4.36731e-07	15	0.0121634	2.88117e-06	23612
rmi-miR-9a	UCUUUGGUUAUCUAGCUGUAUGA	MIMAT0000114	N.A.	N.A.	69	0.715545	1.63685e-05	1542	0.199573	0.000281728	5836	0.884004	0.00147209	2483	0.248867	0.000584468	2758	0.798125	0.000677404	143	0.0345187	4.08437e-05	2129	0.822027	0.0004649	81	0.0656822	1.55583e-05	15041
rmi-miR-iab-4-5p	UACGUAUACUGAAGGUAUACCGGA	MIMAT0000412	MIMAT0018921	N.A.	0	0	0	24	0.0031062	4.38487e-06	14	0.00212064	3.53139e-06	16	0.00160365	3.76621e-06	9	0.00260447	2.21053e-06	0	0	0	0	0	0	0	0	0	63
rmi-miR-iab-4-3p	AGGAUACACUCAGUAUACGAAC	MIMAT0000413	N.A.	N.A.	0	0	0	0	0	0	0	0	0	1	0.000100228	2.35388e-07	11	0.00318324	2.70176e-06	0	0	0	0	0	0	0	0	0	12
B) Novel cattle tick-specific miRNAs with no known homologs in other species
rmi-miR-5305	UUGGGCUUGAAGAUUAGCUUAG	N.A.	isc-miR-5305	N.A.	0	0	0	2245	0.290559	0.000410168	1837	0.278258	0.000463369	195	0.0195445	4.59006e-05	87	0.0251765	2.13684e-05	45	0.0108625	1.28529e-05	204	0.0787663	4.45465e-05	78	0.0632496	1.49821e-05	4691.71
rmi-miR-5305*	AAGUUAAUCUCCAAGCCCAAUG	N.A.	isc-miR-5305*	N.A.	0	0	0	35	0.00452987	6.39461e-06	19	0.00287801	4.79261e-06	3	0.000300685	7.06164e-07	2	0.000578771	4.91228e-07	3	0.000724169	8.5686e-07	15	0.00579164	3.27548e-06	5	0.00405446	9.6039e-07	82.0153
rmi-miR-5306	AGAGUAUCACGUGACGCUCCUU	N.A.	isc-miR-5306	N.A.	0	0	0	565	0.0731251	0.000103227	92	0.0139356	2.32063e-05	21	0.00210479	4.94315e-06	13	0.00376201	3.19298e-06	0	0	0	0	0	0	0	0	0	691.093
rmi-miR-5307	UAAUCUCAUUUGGUAUCUCUGGG	N.A.	isc-miR-5307	N.A.	0	0	0	114	0.0147544	2.08281e-05	234	0.035445	5.90247e-05	530	0.053121	0.000124756	0	0	0	842	0.20325	0.000240492	1533	0.591906	0.000334754	530	0.429773	0.000101801	3783.95
rmi-miR-5308	UCUGUGCUGUGGAGGUAAUAUAU	N.A.	isc-miR-5308	N.A.	23	0.238515	5.45618e-06	9115	1.17971	0.00166534	9355	1.41704	0.00235973	346	0.034679	8.14442e-05	347	0.100417	8.52281e-05	68	0.0164145	1.94222e-05	13	0.00501942	2.83875e-06	0	0	0	19270
rmi-miR-5308*	AUAUACGUCCAAAGCACUGAGG	N.A.	isc-miR-5308*	N.A.	4	0.0414809	9.48901e-07	261	0.0337799	4.76855e-05	199	0.0301434	5.01962e-05	13	0.00130297	3.06004e-06	12	0.00347262	2.94737e-06	2	0.000482779	5.7124e-07	1	0.000386109	2.18365e-07	0	0	0	492.116
rmi-miR-5309	CAAUGCCCAUGGAAACCCCGAA	N.A.	isc-miR-5309	MIMAT0018922 (#)	0	0	0	230	0.0297677	4.20217e-05	98	0.0148445	2.47198e-05	31	0.00310708	7.29702e-06	17	0.00491955	4.17544e-06	0	0	0	18	0.00694997	3.93057e-06	0	0	0	394.06
rmi-miR-3931	UACUUUGAGUCGGUACGAAUCCU	N.A.	isc-miR-3931	N.A.	0	0	0	20649	2.67249	0.00377263	17000	2.57506	0.00428812	0	0	0	0	0	0	0	0	0	0	0	0	2088	1.69314	0.000401059	39742.3
rmi-miR-5310	UGUAGUCUGGCAGAAACGUCG	N.A.	isc-miR-5310	N.A.	0	0	0	3949	0.511099	0.000721494	2643	0.400347	0.000666677	160	0.0160365	3.76621e-05	110	0.0318324	2.70176e-05	0	0	0	16	0.00617775	3.49384e-06	0	0	0	6878.97
rmi-miR-5311	AGCCCGCCGCUUGGACUGGGAU	N.A.	isc-miR-5311	N.A.	0	0	0	10	0.00129425	1.82703e-06	14	0.00212064	3.53139e-06	0	0	0	0	0	0	12	0.00289668	3.42744e-06	0	0	0	0	0	0	36.0064
rmi-miR-5312	UGGCUGAACGUUGUUAUGCGU	N.A.	isc-miR-5312	N.A.	0	0	0	294	0.0380509	5.37147e-05	97	0.014693	2.44675e-05	0	0	0	0	0	0	0	0	0	0	0	0	0	0	0	391.053
rmi-miR-5313	UUGUAGCCAGCCGUGUAGCUAUUCAGG	N.A.	isc-miR-5313	N.A.	0	0	0	3	0.000388275	5.48109e-07	0	0	0	10	0.00100228	2.35388e-06	0	0	0	0	0	0	0	0	0	0	0	0	13.0014
rmi-miR-5313*	UGAAUUUUCUGCCGGCGGCACGUUU	N.A.	isc-miR-5313*	N.A.	0	0	0	4	0.000517699	7.30812e-07	0	0	0	5	0.000501142	1.17694e-06	0	0	0	0	0	0	0	0	0	0	0	0	9.00103
rmi-miR-5314	UAUAGAUGAUGUCUUCAUGAUGC	N.A.	isc-miR-5314	N.A.	0	0	0	66	0.00854204	1.20584e-05	18	0.00272654	4.54036e-06	0	0	0	0	0	0	0	0	0	0	0	0	0	0	0	84.0113
rmi-miR-5314*	AUCAUAAGGAUAUCAUCAAUAUU	N.A.	isc-miR-5314*	N.A.	0	0	0	16	0.0020708	2.92325e-06	4	0.000605897	1.00897e-06	0	0	0	0	0	0	0	0	0	0	0	0	0	0	0	20.0027
rmi-miR-5315	AACACAACAUCCGGACAAGCAC	N.A.	isc-miR-5315	N.A.	0	0	0	2368	0.306478	0.000432641	0	0	0	0	0	0	0	0	0	0	0	0	0	0	0	0	0	0	2368.31
rmi-miR-5316a	UCACCGGCGCUUUUUCGACGAG	N.A.	N.A.	N.A.	95	0.985171	2.25364e-05	0	0	0	0	0	0	0	0	0	0	0	0	0	0	0	0	0	0	0	0	0	96.0809
rmi-miR-5316b	UCACCGGGGCCUUUUCGACGAG	N.A.	N.A.	N.A.	422	4.37623	0.000100109	0	0	0	0	0	0	0	0	0	0	0	0	0	0	0	0	0	0	0	0	0	426.802
rmi-miR-5317a	UUUCUUGUCUCUGUGUCGUCGUUU	N.A.	N.A.	N.A.	0	0	0	0	0	0	0	0	0	42	0.00420959	9.88629e-06	0	0	0	0	0	0	0	0	0	0	0	0	42.0043
rmi-miR-5318	UUGUAUAACUGCAGAAGACUUUUCUCC	N.A.	N.A.	N.A.	0	0	0	0	0	0	0	0	0	42	0.00420959	9.88629e-06	0	0	0	0	0	0	0	0	0	0	0	0	42.0043
rmi-miR-5317b	UCUUGUCCCUUUGUCGUCGUUCU	N.A.	N.A.	N.A.	0	0	0	0	0	0	0	0	0	0	0	0	0	0	0	0	0	0	3	0.00115833	6.55096e-07	0	0	0	3.00125
rmi-miR-5319	CAGGCCUUUCCAGAAUGACUGC	N.A.	N.A.	N.A.	0	0	0	0	0	0	0	0	0	0	0	0	0	0	0	0	0	0	63	0.0243249	1.3757e-05	0	0	0	63.0262
rmi-miR-5320	UGGAAGGAUCGUUUUUCG	N.A.	N.A.	N.A.	0	0	0	0	0	0	0	0	0	0	0	0	0	0	0	0	0	0	18	0.00694997	3.93057e-06	0	0	0	18.0075
rmi-miR-5321	UAUGGAAAAAGCAUAUUCUUGGGCGC	N.A.	N.A.	N.A.	0	0	0	0	0	0	0	0	0	0	0	0	0	0	0	0	0	0	0	0	0	11	0.00891981	2.11286e-06	11
rmi-miR-5322	UUCUGUAGACUACGCAAUCAUCAGCAA	N.A.	N.A.	N.A.	0	0	0	0	0	0	0	0	0	0	0	0	0	0	0	0	0	0	0	0	0	39	0.0316248	7.49104e-06	39
rmi-miR-5323	GAUGUGGCUCUUUGACGGAUAG	N.A.	N.A.	N.A.	0	0	0	0	0	0	0	0	0	0	0	0	0	0	0	0	0	0	0	0	0	1	0.000810892	1.92078e-07	1
rmi-miR-5324	UUCGAGAACAUCGGCAGCUGACGC	N.A.	N.A.	N.A.	0	0	0	0	0	0	0	0	0	0	0	0	0	0	0	0	0	0	0	0	0	26	0.0210832	4.99403e-06	26
rmi-miR-5325	UUGAAGGAAAACAAGGGAGACAGGAA	N.A.	N.A.	N.A.	0	0	0	0	0	0	0	0	0	0	0	0	0	0	0	0	0	0	0	0	0	11	0.00891981	2.11286e-06	11
rmi-miR-5326	UUGAACAGGCUUAGCAAACAAAUGACA	N.A.	N.A.	N.A.	0	0	0	23	0.00297677	4.20217e-06	0	0	0	0	0	0	0	0	0	0	0	0	0	0	0	0	0	0	23.003
rmi-miR-5327	AAAUGGUUCGUGAGGCUGCC	N.A.	N.A.	N.A.	0	0	0	0	0	0	0	0	0	0	0	0	0	0	0	0	0	0	14	0.00540553	3.05711e-06	0	0	0	14.0058
rmi-miR-5328	UUAGAGGAGUCGAAGCAGCGUUGGCC	N.A.	N.A.	N.A.	25	0.259255	5.93063e-06	12	0.0015531	2.19244e-06	0	0	0	0	0	0	0	0	0	0	0	0	0	0	0	26	0.0210832	4.99403e-06	63.286
rmi-miR-5329	AGCGACUUGAGCGGUUGUGCGUUGU	N.A.	N.A.	N.A.	0	0	0	0	0	0	7	0.00106032	1.7657e-06	0	0	0	0	0	0	0	0	0	0	0	0	0	0	0	7.00107
rmi-miR-5330	CAAUUGUAGGAGCUUCUCGGUG	N.A.	N.A.	N.A.	0	0	0	0	0	0	0	0	0	0	0	0	0	0	0	3	0.000724169	8.5686e-07	0	0	0	0	0	0	3.00073
rmi-miR-5331	UCCAGAAAGCAUGACUGCGGCGAUGAG	N.A.	N.A.	N.A.	299	3.10069	7.09303e-05	0	0	0	0	0	0	0	0	0	0	0	0	0	0	0	0	0	0	0	0	0	302.402
rmi-miR-5332	UCGUCCUGUCGGCGUCAAGUCGUAGCA	N.A.	N.A.	N.A.	0	0	0	0	0	0	0	0	0	0	0	0	0	0	0	0	0	0	0	0	0	12	0.0097307	2.30493e-06	12
rmi-miR-5333	UGUGAUUACAGCAGCUCUUUCGGU	N.A.	N.A.	N.A.	0	0	0	0	0	0	0	0	0	0	0	0	0	0	0	53	0.0127937	1.51379e-05	0	0	0	0	0	0	53.013
rmi-miR-5334	UGUUGGUUCAUCACCACCAGUCGGUGUG	N.A.	N.A.	N.A.	0	0	0	0	0	0	0	0	0	0	0	0	80	0.0231508	1.96491e-05	0	0	0	0	0	0	0	0	0	80.0233
rmi-miR-5335	UUGCUGUGCGCGAUCCCGUCGGUC	N.A.	N.A.	N.A.	0	0	0	0	0	0	0	0	0	0	0	0	0	0	0	0	0	0	0	0	0	3	0.00243268	5.76234e-07	3
rmi-miR-5336	UUUGAUCUCAUUCGGCGCGGUUUCCUC	N.A.	N.A.	N.A.	0	0	0	0	0	0	0	0	0	0	0	0	15	0.00434078	3.68421e-06	0	0	0	0	0	0	0	0	0	15.0044
rmi-miR-5341	UGGGACGAUAGUUUGGCAAAAGCUGCUU	N.A.	N.A.	N.A.	0	0	0	0	0	0	0	0	0	0	0	0	0	0	0	0	0	0	0	0	0	3	0.00243268	5.76234e-07	3
				Total	9643	100		772649	100		660178	100		997722	100		345560	100		414268	100		258994	100		123318	100		3582332
(#) During the submission of this manuscript miRBase released version 17 that includes miR-3931 (MIMAT0018922) a Chelicerata-specific miRNA, which has identical sequence identity to rmi-miR-3931. This further validates the novel miRNAs identified in this study.
