# Supplementary material for: Evolutionary conserved microRNAs are ubiquitously expressed compared to tick-specific miRNAs in the cattle tick Rhipicephalus (Boophilus) microplus
Source: BMC Genomics. 2011 Jun 24;12:328. doi: 10.1186/1471-2164-12-328 (PMC3141673; doi:10.1186/1471-2164-12-328)
Supplement: Additional file 4 — Mapping of novel R. microplus miRNAs on various genomes. Novel R. microplus miRNAs were aligned onto various genomes using Bowtie allowing up to two mismatches. Regions where miRNAs aligned were extracted the typical pre-miRNA hairpin structure evaluated using RNAfold [60]. Additionally, identified pre-miRNAs in R. microplus and I. scapularis genomic contigs were aligned on the selected genomes using BLAT. No miRNA counterparts for the novel R. microplus miRNAs were identified in the current available genome assemblies for the 16 tested species. Genome assemblies for each species are indicated in parentheses. N.F. = Not found. [file 1471-2164-12-328-S4.XLS]

## Sheet: Barrero_etal_Additional_file4
Additional file 4. Mapping of novel R. microplus miRNAs on various genomes. Novel R. microplus miRNAs were aligned onto various genomes using Bowtie allowing up to two mismatches. Regions where miRNAs aligned were then evaluated using RNAfold and evaluate typical pre-miRNA hairpin structures. Additionally, identified pre-miRNAs in R. microplus and I. scapularis genomic contigs were aligned on the…
R.microplus	R.microplus	Ixodes scapularis	Drosophila melanogaster	Drosophila pseudoobscura	Drosophila ananassae	Drosophila erecta	Drosophila grimshawi	Drosophila mojavensis	Drosophila virilis	Drosophila willistoni	Drosophila yakuba	Nasonia vitripennis	Pediculus humanus	Tribolium castaneum	Aedes aegypti	Anopheles gambie	Apis mellifera	Culex quinquefasciatus
miRNA/miRNA* ID	miRNA/miRNA* sequences	(IscaW1)	(dme_r5.32)	(dp4)	(droAna3)	(droEre2)	(droGri2)	(droMoj3)	(droVir3)	(droWil1)	(droYak2)	(Nvit_2.0)	(PhumU1)	(Tcas 2.0)	(AaegL1)	(AgamP3)	(Amel_4.0)	(CpipJ1)
rmi-miR-5305	TTGGGCTTGAAGATTAGCTTAG	isc-miR-5305	N.F.	N.F.	N.F.	N.F.	N.F.	N.F.	N.F.	N.F.	N.F.	N.F.	N.F.	N.F.	N.F.	N.F.	N.F.	N.F.
rmi-miR-5305*	AAGTTAATCTCCAAGCCCAATG	isc-miR-5305*	N.F.	N.F.	N.F.	N.F.	N.F.	N.F.	N.F.	N.F.	N.F.	N.F.	N.F.	N.F.	N.F.	N.F.	N.F.	N.F.
rmi-miR-5306	AGAGTATCACGTGACGCTCCTT	isc-miR-5306	N.F.	N.F.	N.F.	N.F.	N.F.	N.F.	N.F.	N.F.	N.F.	N.F.	N.F.	N.F.	N.F.	N.F.	N.F.	N.F.
rmi-miR-5307	TAATCTCATTTGGTATCTCTGGG	isc-miR-5307	N.F.	N.F.	N.F.	N.F.	N.F.	N.F.	N.F.	N.F.	N.F.	N.F.	N.F.	N.F.	N.F.	N.F.	N.F.	N.F.
rmi-miR-5308	TCTGTGCTGTGGAGGTAATATAT	isc-miR-5308	N.F.	N.F.	N.F.	N.F.	N.F.	N.F.	N.F.	N.F.	N.F.	N.F.	N.F.	N.F.	N.F.	N.F.	N.F.	N.F.
rmi-miR-5308*	ATATACGTCCAAAGCACTGAGG	isc-miR-5308*	N.F.	N.F.	N.F.	N.F.	N.F.	N.F.	N.F.	N.F.	N.F.	N.F.	N.F.	N.F.	N.F.	N.F.	N.F.	N.F.
rmi-miR-5309	CAATGCCCATGGAAACCCCGAA	isc-miR-5309	N.F.	N.F.	N.F.	N.F.	N.F.	N.F.	N.F.	N.F.	N.F.	N.F.	N.F.	N.F.	N.F.	N.F.	N.F.	N.F.
rmi-miR-3931	TACTTTGAGTCGGTACGAATCCT	isc-miR-3931	N.F.	N.F.	N.F.	N.F.	N.F.	N.F.	N.F.	N.F.	N.F.	N.F.	N.F.	N.F.	N.F.	N.F.	N.F.	N.F.
rmi-miR-5310	TGTAGTCTGGCAGAAACGTCG	isc-miR-5310	N.F.	N.F.	N.F.	N.F.	N.F.	N.F.	N.F.	N.F.	N.F.	N.F.	N.F.	N.F.	N.F.	N.F.	N.F.	N.F.
rmi-miR-5311	AGCCCGCCGCTTGGACTGGGAT	isc-miR-5311	N.F.	N.F.	N.F.	N.F.	N.F.	N.F.	N.F.	N.F.	N.F.	N.F.	N.F.	N.F.	N.F.	N.F.	N.F.	N.F.
rmi-miR-5312	TGGCTGAACGTTGTTATGCGT	isc-miR-5312	N.F.	N.F.	N.F.	N.F.	N.F.	N.F.	N.F.	N.F.	N.F.	N.F.	N.F.	N.F.	N.F.	N.F.	N.F.	N.F.
rmi-miR-5313	TTGTAGCCAGCCGTGTAGCTATTCAGG	isc-miR-5313	N.F.	N.F.	N.F.	N.F.	N.F.	N.F.	N.F.	N.F.	N.F.	N.F.	N.F.	N.F.	N.F.	N.F.	N.F.	N.F.
rmi-miR-5313*	TGAATTTTCTGCCGGCGGCACGTTT	isc-miR-5313*	N.F.	N.F.	N.F.	N.F.	N.F.	N.F.	N.F.	N.F.	N.F.	N.F.	N.F.	N.F.	N.F.	N.F.	N.F.	N.F.
rmi-miR-5314	TATAGATGATGTCTTCATGATGC	isc-miR-5314	N.F.	N.F.	N.F.	N.F.	N.F.	N.F.	N.F.	N.F.	N.F.	N.F.	N.F.	N.F.	N.F.	N.F.	N.F.	N.F.
rmi-miR-5314*	ATCATAAGGATATCATCAATATT	isc-miR-5314*	N.F.	N.F.	N.F.	N.F.	N.F.	N.F.	N.F.	N.F.	N.F.	N.F.	N.F.	N.F.	N.F.	N.F.	N.F.	N.F.
rmi-miR-5315	AACACAACATCCGGACAAGCAC	isc-miR-5315	N.F.	N.F.	N.F.	N.F.	N.F.	N.F.	N.F.	N.F.	N.F.	N.F.	N.F.	N.F.	N.F.	N.F.	N.F.	N.F.
rmi-miR-5316a	TCACCGGCGCTTTTTCGACGAG	N.F.	N.F.	N.F.	N.F.	N.F.	N.F.	N.F.	N.F.	N.F.	N.F.	N.F.	N.F.	N.F.	N.F.	N.F.	N.F.	N.F.
rmi-miR-5316b	TCACCGGGGCCTTTTCGACGAG	N.F.	N.F.	N.F.	N.F.	N.F.	N.F.	N.F.	N.F.	N.F.	N.F.	N.F.	N.F.	N.F.	N.F.	N.F.	N.F.	N.F.
rmi-miR-5317a	TTTCTTGTCTCTGTGTCGTCGTTT	N.F.	N.F.	N.F.	N.F.	N.F.	N.F.	N.F.	N.F.	N.F.	N.F.	N.F.	N.F.	N.F.	N.F.	N.F.	N.F.	N.F.
rmi-miR-5318	TTGTATAACTGCAGAAGACTTTTCTCC	N.F.	N.F.	N.F.	N.F.	N.F.	N.F.	N.F.	N.F.	N.F.	N.F.	N.F.	N.F.	N.F.	N.F.	N.F.	N.F.	N.F.
rmi-miR-5317b	TCTTGTCCCTTTGTCGTCGTTCT	N.F.	N.F.	N.F.	N.F.	N.F.	N.F.	N.F.	N.F.	N.F.	N.F.	N.F.	N.F.	N.F.	N.F.	N.F.	N.F.	N.F.
rmi-miR-5319	CAGGCCTTTCCAGAATGACTGC	N.F.	N.F.	N.F.	N.F.	N.F.	N.F.	N.F.	N.F.	N.F.	N.F.	N.F.	N.F.	N.F.	N.F.	N.F.	N.F.	N.F.
rmi-miR-5320	TGGAAGGATCGTTTTTCG	N.F.	N.F.	N.F.	N.F.	N.F.	N.F.	N.F.	N.F.	N.F.	N.F.	N.F.	N.F.	N.F.	N.F.	N.F.	N.F.	N.F.
rmi-miR-5321	TATGGAAAAAGCATATTCTTGGGCGC	N.F.	N.F.	N.F.	N.F.	N.F.	N.F.	N.F.	N.F.	N.F.	N.F.	N.F.	N.F.	N.F.	N.F.	N.F.	N.F.	N.F.
rmi-miR-5322	TTCTGTAGACTACGCAATCATCAGCAA	N.F.	N.F.	N.F.	N.F.	N.F.	N.F.	N.F.	N.F.	N.F.	N.F.	N.F.	N.F.	N.F.	N.F.	N.F.	N.F.	N.F.
rmi-miR-5323	GATGTGGCTCTTTGACGGATAG	N.F.	N.F.	N.F.	N.F.	N.F.	N.F.	N.F.	N.F.	N.F.	N.F.	N.F.	N.F.	N.F.	N.F.	N.F.	N.F.	N.F.
rmi-miR-5324	TTCGAGAACATCGGCAGCTGACGC	N.F.	N.F.	N.F.	N.F.	N.F.	N.F.	N.F.	N.F.	N.F.	N.F.	N.F.	N.F.	N.F.	N.F.	N.F.	N.F.	N.F.
rmi-miR-5325	TTGAAGGAAAACAAGGGAGACAGGAA	N.F.	N.F.	N.F.	N.F.	N.F.	N.F.	N.F.	N.F.	N.F.	N.F.	N.F.	N.F.	N.F.	N.F.	N.F.	N.F.	N.F.
rmi-miR-5326	TTGAACAGGCTTAGCAAACAAATGACA	N.F.	N.F.	N.F.	N.F.	N.F.	N.F.	N.F.	N.F.	N.F.	N.F.	N.F.	N.F.	N.F.	N.F.	N.F.	N.F.	N.F.
rmi-miR-5327	AAATGGTTCGTGAGGCTGCC	N.F.	N.F.	N.F.	N.F.	N.F.	N.F.	N.F.	N.F.	N.F.	N.F.	N.F.	N.F.	N.F.	N.F.	N.F.	N.F.	N.F.
rmi-miR-5328	TTAGAGGAGTCGAAGCAGCGTTGGCC	N.F.	N.F.	N.F.	N.F.	N.F.	N.F.	N.F.	N.F.	N.F.	N.F.	N.F.	N.F.	N.F.	N.F.	N.F.	N.F.	N.F.
rmi-miR-5329	AGCGACTTGAGCGGTTGTGCGTTGT	N.F.	N.F.	N.F.	N.F.	N.F.	N.F.	N.F.	N.F.	N.F.	N.F.	N.F.	N.F.	N.F.	N.F.	N.F.	N.F.	N.F.
rmi-miR-5330	CAATTGTAGGAGCTTCTCGGTG	N.F.	N.F.	N.F.	N.F.	N.F.	N.F.	N.F.	N.F.	N.F.	N.F.	N.F.	N.F.	N.F.	N.F.	N.F.	N.F.	N.F.
rmi-miR-5331	TCCAGAAAGCATGACTGCGGCGATGAG	N.F.	N.F.	N.F.	N.F.	N.F.	N.F.	N.F.	N.F.	N.F.	N.F.	N.F.	N.F.	N.F.	N.F.	N.F.	N.F.	N.F.
rmi-miR-5332	TCGTCCTGTCGGCGTCAAGTCGTAGCA	N.F.	N.F.	N.F.	N.F.	N.F.	N.F.	N.F.	N.F.	N.F.	N.F.	N.F.	N.F.	N.F.	N.F.	N.F.	N.F.	N.F.
rmi-miR-5333	TGTGATTACAGCAGCTCTTTCGGT	N.F.	N.F.	N.F.	N.F.	N.F.	N.F.	N.F.	N.F.	N.F.	N.F.	N.F.	N.F.	N.F.	N.F.	N.F.	N.F.	N.F.
rmi-miR-5334	TGTTGGTTCATCACCACCAGTCGGTGTG	N.F.	N.F.	N.F.	N.F.	N.F.	N.F.	N.F.	N.F.	N.F.	N.F.	N.F.	N.F.	N.F.	N.F.	N.F.	N.F.	N.F.
rmi-miR-5335	TTGCTGTGCGCGATCCCGTCGGTC	N.F.	N.F.	N.F.	N.F.	N.F.	N.F.	N.F.	N.F.	N.F.	N.F.	N.F.	N.F.	N.F.	N.F.	N.F.	N.F.	N.F.
rmi-miR-5336	TTTGATCTCATTCGGCGCGGTTTCCTC	N.F.	N.F.	N.F.	N.F.	N.F.	N.F.	N.F.	N.F.	N.F.	N.F.	N.F.	N.F.	N.F.	N.F.	N.F.	N.F.	N.F.
rmi-miR-5341	TGGGACGATAGTTTGGCAAAAGCTGCTT	N.F.	N.F.	N.F.	N.F.	N.F.	N.F.	N.F.	N.F.	N.F.	N.F.	N.F.	N.F.	N.F.	N.F.	N.F.	N.F.	N.F.
