# Supplementary material for: Evolutionary conserved microRNAs are ubiquitously expressed compared to tick-specific miRNAs in the cattle tick Rhipicephalus (Boophilus) microplus
Source: BMC Genomics. 2011 Jun 24;12:328. doi: 10.1186/1471-2164-12-328 (PMC3141673; doi:10.1186/1471-2164-12-328)
Supplement: Additional file 5 — Statistically significant differences in miRNA expression among R. microplus life stage samples. Statistically significant changes in miRNA expression between libraries was calculated using Pairwise Audic & Claverie (AC), Pairwise Chi sq. (Chi2 × 2) and Multiple Chi sq. test (Chi) tests as previously described by Romualdi et al. (2003). Bonferroni correction was applied and significant thresholds of 9.62E-06 for AC and Chi2 × 2, and 9.62E-05 for Chi were defined. Bold fonts denote values that are statistically significant. [file 1471-2164-12-328-S5.XLS]

## Sheet: Barrero_etal_Additional_file5
Additional file 5. Statistically significant differences in miRNA expression among R. microplus life cycle stage samples. Statistically significant changes in miRNA expression between libraries was calculated using Pairwise Audic & Claverie (AC), Pairwise Chi sq. (Chi2x2) and Multiple Chi sq. tes (Chi) tests as previously described by Romualdi et al. (2003). Bonferroni correction was applied and …
R. microplus miRNA ID	R. microplus miRNA and miRNA-star sequence	Eggs (1)	Larvae (2)	Frus Larvae (3)	Female (4)	Male (5)	AC 1 2	AC 1 3	AC 1 4	AC 1 5	AC 2 3	AC 2 4	AC 2 5	AC 3 4	AC 3 5	AC 4 5	Chi2x2 1 2	Chi2x2 1 3	Chi2x2 1 4	Chi2x2 1 5	Chi2x2 2 3	Chi2x2 2 4	Chi2x2 2 5	Chi2x2 3 4	Chi2x2 3 5	Chi2x2 4 5	Chi
rmi-bantam	UGAGAUCAUUGUGAAAGCUGAUU	10	2746	2270	1551	2739	0	0	0	0	0	0	0	0	0	0	0	0	0	0	3e-06	0	0	0	0	0	0
rmi-let-7a	UGAGGUAGUAGGUUGUAUAGUU	43	1161	1373	46837	7404	0	0	0	0	0	0	0	0	0	0	0	0	0	0	0	0	0	0	0	0	0
rmi-let-7f	UGAGGUAGUAGAUUGUAUAGUU	0	1	7	420	54	0.181232	0.007277	0	0	0.008508	0	0	0	0	0	0.722234	0.015244	0	0	0.014922	0	0	0	0	0	0
rmi-let-7e	UGAGGUAGUAGGUUUUAUAGUU	0	19	1	9	43	4.4e-05	0.187147	0.00277	0	0.000438	0.043985	9e-06	0.010184	0	0	0.000342	0.528179	0.006919	0	0.00176	0.252347	2.4e-05	0.028453	0	2e-06	0
rmi-let-7m	UGAGGUAGUAGGUUGUAUAUUU	0	12	4	55	15	0.001582	0.042611	0	5.1e-05	0.054551	0	0.033896	0	0.005532	1e-06	0.006059	0.08746	0	0.000207	0.221316	0	0.172933	0	0.019305	6e-06	0
rmi-miR-1	UGGAAUGUAAAGAAGUAUGGAG	2242	602619	493876	872048	298764	0	0	0	0	0	0	0	0	0	0	0	0	0	0	0	0	0	0	0	0	0
rmi-miR-10	UACCCUGUAGAUCCGAAUUUGU	11	4184	6528	2215	1984	0	0	0	0	0	0	0	0	0	0.000576	0	0	0	0	0	0	0	0	0	0.02874	0
rmi-miR-10*	AAAUUCGGUUCUAGAGAGGUUU	11	1687	3140	960	418	0	0	0	0	0	0	0	0	0	0	0	0	0	0	0	0	0	0	0	0	0
rmi-miR-100	AACCCGUAGAUCCGAACUUGUG	4	73	48	2404	1938	0	0	0	0	0.037738	0	0	0	0	0	0	0	0	0	0.626058	0	0	0	0	0	0
rmi-miR-12	UGAGUAUUACAUCAGGUACUGGU	21	1026	792	3276	424	0	0	0	0	0.004391	0	0	0	0	0	0	0	0	0	0.17598	0	0	0	0	0	0
rmi-miR-124	UAAGGCACGCGGUGAAUGCCA	31	8806	2871	302	87	0	0	0	0	0	0	0	0	0	0	0	0	0	0	0	0	0	0	0	0	0
rmi-miR-125	UCCCUGAGACCCUUACUUGUGA	6	64	22	1437	268	0	0.00059	0	0	0.000456	0	0	0	0	0	0	0.001997	0	0	0.00256	0	0	0	0	0	0
rmi-miR-133	UUGGUCCCCUUCAACCAGCUGU	1	525	258	81	323	0	0	0	0	0	0	0.000434	0	0.00098	0	0	0	0	0	0	0	0.007463	0	0.017747	0	0
rmi-miR-137	UUAUUGCUUGAGAAUACACGU	0	93	33	3	7	0	0	0.078731	0.007907	6.2e-05	0	0	0	9e-06	0.056524	0	0	0.182545	0.017041	0.0004	0	0	0	4.2e-05	0.219212	0
rmi-miR-153	UUGCAUAGUCACAAAAGUGAUGG	0	42	0	0	0	0	0.257428	0.249024	0.254267	0	0	0	0.241071	0.246628	0.2552	0	0.965375	0.995613	0.980394	0	0	0	0.960991	0.984977	0.976009	0
rmi-miR-184	UGGACGGAGAACUGAUAAGGGC	132	36552	51481	10945	5601	0	0	0	0	0	0	0	0	0	0	0	0	0	0	0	0	0	0	0	0	0
rmi-miR-190	AGAUAUGUUUGAUAUUCUUGGUU	2	148	589	93	106	0	0	0	0	0	0.00842	0.02786	0	0	0.013688	0	0	0	0	0	0.114913	0.781056	0	0	0.222975	0
rmi-miR-2001	UUGUGACCGUUACAAUGGGCAU	58	693	384	2953	271	0	0	0	0	2e-06	0	0	0	0	0	0	0	0	0	2.6e-05	0	0	0	2e-06	0	0
rmi-miR-210	UUGUGCGUGUGACAGCGGCUAU	0	73	15	10	58	0	4.2e-05	0.001517	0	0	0	0.036833	0.038815	0	0	0	0.000166	0.004062	0	3e-06	0	0.690963	0.253231	1e-06	0	0
rmi-miR-219a	UGAUUGUCCAAACGCAAUUCUUG	0	50	59	3	3	0	0	0.078731	0.075388	0.001698	0	0	0	0	0.139373	0	0	0.182545	0.167371	0.010117	0	0	0	0	0.952039	0
rmi-miR-219b	UGAUUGUCCAAACGCAGUUCUUG	0	33	29	1	2	0	0	0.187494	0.122754	0.042397	0	2e-06	0	0	0.156038	1e-06	0	0.568256	0.300713	0.429995	4e-06	2.1e-05	0	2e-06	0.620695	0
rmi-miR-252	CUAAGUACUAGCGCCGUAGGAG	1	354	401	24	100	0	0	1e-06	0	0	0	0	0	0	0	0	0	1.1e-05	0	0	0	0	0	0	0	0
rmi-miR-263a	AAUGGCACUGGAAGAAUUCACGG	58	9836	6139	4209	4482	0	0	0	0	0	0	0	0	0	0	0	0	0	0	0	0	0	0	0	1e-06	0
rmi-miR-275	UCAGGUACCUGAAGUAGCGCGCG	1476	14254	11756	6801	2750	0	0	0	0	0	0	0	0	0	0	0	0	0	0	0	0	0	0	0	0	0
rmi-miR-276a	UAGGAACUUCAUACCAUGCUCG	43	9443	6214	7575	2690	0	0	0	0	0	0.000353	0	0	0	0	0	0	0	0	0	0.032341	0	0	0	0	0
rmi-miR-278	UCGGUGGGAUUUUCGUCCGUCU	0	53	14	9	0	0	8.1e-05	0.00277	0.254267	0.000123	1e-06	0	0.038972	0.0001	0.003313	0	0.00029	0.006919	0.980394	0.000648	6e-06	0	0.240586	0.00038	0.008201	0
rmi-miR-279	UGACUAGAUCCACACUCAUCCA	1591	1430	5920	1773	3104	0	0	9.9e-05	0	0	0	0	0	0	0	0	0	0.003591	0	0	0	0	0	0	0	0
rmi-miR-281*	AAGAGAGCAAUCCGUGGACAGU	3	76	203	143	106	0	0	0	0	0	0	5e-06	1.2e-05	0	0.00349	0	0	0	0	0	0	2.1e-05	0.000112	0	0.0456	0
rmi-miR-285b	UAGCACCAUUUGAAUUCAGUUCUU	0	4	19	0	4	0.065346	3e-06	0.249024	0.044447	5.9e-05	0.083504	0.12654	2e-06	0.000638	0.043909	0.184778	1.8e-05	0.995613	0.093776	0.000119	0.181887	0.638664	1.7e-05	0.002163	0.091901	0
rmi-miR-2a	UAUCACAGCCAGCUUUGAUGAGCAA	1	58	11	44	3	0	0.002092	0	0.115047	2e-06	0.044171	0	7e-06	0.012299	0	0	0.005292	0	0.390239	1.8e-05	0.929532	0	3.9e-05	0.04003	0	0
rmi-mir-2b	UAUCACAGCCACCUUUGAUGACCCU	3	114	14	44	7	0	0.002694	0	0.057243	0	1e-05	0	6.1e-05	0.026216	0	0	0.007847	0	0.224339	0	7.1e-05	0	0.000309	0.127612	1e-06	0
rmi-miR-305	AUUGUACUUCAUCAGGUGCUCUGG	141	1492	1074	1910	923	0	0	0	0	0.009152	0	1e-06	0	3e-06	0	0	0	0	0	0.881968	0	1.1e-05	0	7.1e-05	0	0
rmi-miR-307	UCACAACCUCCUUGAGUGAGUGA	0	0	0	28	0	0.213874	0.257428	0	0.254267	0.282558	0	0.280534	0	0.246628	0	0.853084	0.965375	0	0.980394	0.818829	0	0.83367	1e-06	0.984977	1e-06	0
rmi-miR-307*	CCUCACUCAGUUUGGCUGUGGUG	0	0	0	23	0	0.213874	0.257428	0	0.254267	0.282558	0	0.280534	1e-06	0.246628	1e-06	0.853084	0.965375	5e-06	0.980394	0.818829	0	0.83367	9e-06	0.984977	7e-06	0
rmi-miR-310/miR-92	UAUUGCACUCGUCCCGGCCUUU	1760	3812	3988	447	701	0	0	0	0	0	0	0	0	0	0	0	0	0	0	0	0	0	0	0	0	0
rmi-miR-315	UUUUGAUUGUUGCUCAGAAGGCG	112	4294	483	8472	1351	0	0	0	0	0	0	0	0	0	0	0	0	0	0	0	0	0	0	0	0	0
rmi-miR-317	UGAACACAGCUGGUGGUAUAUCA	2	179	17	159	46	0	0.000204	0	0	0	0.011224	0	0	9.7e-05	0	0	0.000637	0	0	0	0.211706	0	0	0.000483	0	0
rmi-miR-33	GUGCAUUGUAGUUGCAUUGC	0	25	3	107	2	2e-06	0.073267	0	0.122754	0.000349	0	8.5e-05	0	0.133032	0	3e-05	0.158271	0	0.300713	0.001463	0	0.000435	0	0.679441	0	0
rmi-miR-34	UGGCAGUGUGGUUAGCUGGUUGU	26	4494	6029	976	868	0	0	0	0	0	0	0	0	0	0.002636	0	0	0	0	0	0	0	0	0	0.109431	0
rmi-miR-375	UUUGUUCGUUCGGCUCGAGUUA	0	17	40	4	49	0.000123	0	0.047422	0	7e-06	0.009752	0	0	0.02961	0	0.000772	0	0.104486	0	1.9e-05	0.033731	0	0	0.414198	0	0
rmi-mir-7	UGGAAGACUAGUGAUUUUGUUGUU	33	1762	1576	445	321	0	0	0	0	0	0	0	0	0	8e-06	0	0	0	0	0	0	0	0	0	0.000102	0
rmi-miR-71	UGAAAGACAUGGGUAGUGAGAUG	708	0	0	6483	1014	0	0	0	0	0.282558	0	0	0	0	0	0	0	0	0	0.818829	0	0	0	0	0	0
rmi-miR-71*	UCUCACUACCUUGUCUUUGUUG	1	0	0	31	10	0.139579	0.198994	0	0.004134	0.282558	0	0.000336	0	0.001649	0.000517	0.418467	0.599961	0	0.010492	0.818829	0	0.000597	0	0.004499	0.002186	0
rmi-miR-745b	AAGCUGCCCAAUGAAGGGCUGG	0	75	0	353	0	0	0.257428	0	0.254267	0	0	0	0	0.246628	0	0	0.965375	0	0.980394	0	0	0	0	0.984977	0	0
rmi-miR-79	UAAAGCUAGGUUACCAAAGUUA	29	191	74	573	31	0	0	0	0.047588	0	0	0	0	3e-06	0	0	2e-06	0	0.695897	4e-06	0	0	0	1.7e-05	0	0
rmi-miR-79*	UUUGGCACUAGCACAUUUUUGU	61	1282	3745	2343	2031	0	0	0	0	0	0	0	0	0	2.6e-05	0	0	0	0	0	0	0	0	0	0.000927	0
rmi-miR-8	UAAUACUGUCAGGUAAAGAUGUC	8	882	661	3579	430	0	0	0	0	0.009502	0	0	0	0	0	0	0	0	0	0.502508	0	0	0	0	0	0
rmi-miR-8*	CAUCUUACCAGACAGCAUUAGA	0	54	9	289	16	0	0.002089	0	2.6e-05	2e-06	0	0.000208	0	0.033957	0	0	0.004852	0	0.00012	1.4e-05	0	0.001085	0	0.201219	0	0
rmi-miR-87	GUGAGCAAAGUUUCAGGUGUGU	3	1385	194	670	134	0	0	0	0	0	0	0	0	4e-05	0	0	0	0	0	0	0	0	0	0.000392	0	0
rmi-miR-96	UUUGGCACUAGCACAUUUUUGU	0	411	881	74	87	0	0	0	0	0	0	0	0	0	0.013907	0	0	0	0	0	0	0	0	0	0.197059	0
rmi-miR-96*	AAAAAUUGUGGUAGUGUCAAGCA	0	22	11	10	5	9e-06	0.00058	0.001517	0.025477	0.052763	0.032663	0.004574	0.074134	0.032203	0.053417	0.000101	0.001562	0.004062	0.052858	0.35477	0.182255	0.016766	0.70803	0.141337	0.260472	0.001412
rmi-miR-993	GAAGCUCGUUUCUACAGGUAUCU	3	689	213	25	39	0	0	1.4e-05	0	0	0	0	0	0	0.008375	0	0	6.5e-05	0	0	0	0	0	0	0.057902	0
rmi-miR-993*	CUACCCUGUAGAACCGGGCUUUUG	61	13722	9213	330	264	0	0	0	0	0	0	0	0	0	0.001533	0	0	0	0	0	0	0	0	0	0.028888	0
rmi-miR-9a	UCUUUGGUUAUCUAGCUGUAUGA	69	1542	5836	2483	2758	0	0	0	0	0	0	0	0	0	0	0	0	0	0	0	0	0	0	0	0	0
rmi-miR-9a*	UAAAGCUAGGUUACCAAAGUUA	9	95	21	255	15	0	0.005276	0	0.036135	0	0	0	0	0.036727	0	0	0.021678	0	0.205699	0	0	0	0	0.291199	0	0
rmi-miR-iab-4-5p	UACGUAUACUGAAGGUAUACCGGA	0	24	14	16	9	3e-06	8.1e-05	3.6e-05	0.002333	0.063406	0.064178	0.019245	0.066844	0.044865	0.03702	4.5e-05	0.00029	0.000173	0.005577	0.563674	0.673662	0.09203	0.874359	0.286123	0.216102	0.001742
rmi-miR-iab-4-3p	AGGAUACACUCAGUAUACGAAC	0	0	0	1	11	0.213874	0.257428	0.187494	0.000665	0.282558	0.181593	0.000155	0.187052	0.000905	0.002286	0.853084	0.965375	0.568256	0.001846	0.818829	0.42255	0.000295	0.604603	0.002672	0.005909	3e-06
rmi-miR-5305	UUGGGCUUGAAGAUUAGCUUAG	0	2245	1837	195	87	0	0	0	0	4e-06	0	0	0	0	0	0	0	0	0	0.000103	0	0	0	0	0	0
rmi-miR-5305*	AAGUUAAUCUCCAAGCCCAAUG	0	35	19	3	2	0	3e-06	0.078731	0.122754	0.040421	2e-06	1e-06	0.000173	8.3e-05	0.142401	1e-06	1.8e-05	0.182545	0.300713	0.340121	1.7e-05	1e-05	0.000587	0.000307	0.747613	0
rmi-miR-5306	AGAGUAUCACGUGACGCUCCUU	0	565	92	21	13	0	0	1e-06	0.000185	0	0	0	0	0	0.033169	0	0	1.3e-05	0.000616	0	0	0	0	0	0.227799	0
rmi-miR-5307	UAAUCUCAUUUGGUAUCUCUGGG	0	114	234	530	0	0	0	0	0.254267	0	0	0	0	0	0	0	0	0	0.980394	0	0	0	0	0	0	0
rmi-miR-5308	UCUGUGCUGUGGAGGUAAUAUAU	23	9115	9355	346	347	0	0	0	0	0	0	0	0	0	0.012916	0	0	0	0	0	0	0	0	0	0.549457	0
rmi-miR-5308*	AUAUACGUCCAAAGCACUGAGG	4	261	199	13	12	0	0	0.011438	0.014429	0.018578	0	0	0	0	0.077477	0	0	0.040578	0.050039	0.576017	0	0	0	0	0.934649	0
rmi-miR-5309	CAAUGCCCAUGGAAACCCCGAA	0	230	98	31	17	0	0	0	1.4e-05	1e-06	0	0	0	0	0.010903	0	0	0	7e-05	1e-05	0	0	0	0	0.067252	0
rmi-miR-3931	UACUUUGAGUCGGUACGAAUCCU	0	20649	17000	0	0	0	0	0.249024	0.254267	0	0	0	0	0	0.2552	0	0	0.995613	0.980394	0	0	0	0	0	0.976009	0
rmi-miR-5310	UGUAGUCUGGCAGAAACGUCG	0	3949	2643	160	110	0	0	0	0	4.1e-05	0	0	0	0	0.000672	0	0	0	0	0.00168	0	0	0	0	0.007325	0
rmi-miR-5311	AGCCCGCCGCUUGGACUGGGAU	0	10	14	0	0	0.004248	8.1e-05	0.249024	0.254267	0.025017	0.005319	0.006472	7.2e-05	0.0001	0.2552	0.01398	0.00029	0.995613	0.980394	0.105115	0.013514	0.016216	0.000272	0.00038	0.976009	3e-06
rmi-miR-5312	UGGCUGAACGUUGUUAUGCGU	0	294	97	0	0	0	0	0.249024	0.254267	0	0	0	0	0	0.2552	0	0	0.995613	0.980394	0	0	0	0	0	0.976009	0
rmi-miR-5314	UAUAGAUGAUGUCUUCAUGAUGC	0	66	18	0	0	0	6e-06	0.249024	0.254267	3.1e-05	0	0	5e-06	7e-06	0.2552	0	3.1e-05	0.995613	0.980394	0.000183	0	0	2.9e-05	4.4e-05	0.976009	0
rmi-miR-5314*	AUCAUAAGGAUAUCAUCAAUAUU	0	16	4	0	0	0.000207	0.042611	0.249024	0.254267	0.018966	0.000254	0.000345	0.039268	0.043829	0.2552	0.001163	0.08746	0.995613	0.980394	0.066941	0.001104	0.00146	0.085672	0.095763	0.976009	1.5e-05
rmi-miR-5315	AACACAACAUCCGGACAAGCAC	0	2368	0	0	0	0	0.257428	0.249024	0.254267	0	0	0	0.241071	0.246628	0.2552	0	0.965375	0.995613	0.980394	0	0	0	0.960991	0.984977	0.976009	0
rmi-miR-5316a	UCACCGGCGCUUUUUCGACGAG	95	0	0	0	0	0	0	0	0	0.282558	0.277033	0.280534	0.241071	0.246628	0.2552	0	0	0	0	0.818829	0.857434	0.83367	0.960991	0.984977	0.976009	0
rmi-miR-5316b	UCACCGGGGCCUUUUCGACGAG	422	0	0	0	0	0	0	0	0	0.282558	0.277033	0.280534	0.241071	0.246628	0.2552	0	0	0	0	0.818829	0.857434	0.83367	0.960991	0.984977	0.976009	0
rmi-miR-5317a	UUUCUUGUCUCUGUGUCGUCGUUU	0	0	0	42	0	0.213874	0.257428	0	0.254267	0.282558	0	0.280534	0	0.246628	0	0.853084	0.965375	0	0.980394	0.818829	0	0.83367	0	0.984977	0	0
rmi-miR-5318	UUGUAUAACUGCAGAAGACUUUUCUCC	0	0	0	42	0	0.213874	0.257428	0	0.254267	0.282558	0	0.280534	0	0.246628	0	0.853084	0.965375	0	0.980394	0.818829	0	0.83367	0	0.984977	0	0
rmi-miR-5326	UUGAACAGGCUUAGCAAACAAAUGACA	0	23	0	0	0	5e-06	0.257428	0.249024	0.254267	1.3e-05	6e-06	1e-05	0.241071	0.246628	0.2552	6.8e-05	0.965375	0.995613	0.980394	0.000118	6.3e-05	9.3e-05	0.960991	0.984977	0.976009	0
rmi-miR-5328	UUAGAGGAGUCGAAGCAGCGUUGGCC	25	12	0	0	0	0.000845	0	0	0	0.002863	0.001967	0.002483	0.241071	0.246628	0.2552	0.003532	3e-06	1e-06	2e-06	0.00822	0.005822	0.007216	0.960991	0.984977	0.976009	0
rmi-miR-5331	UCCAGAAAGCAUGACUGCGGCGAUGAG	299	0	0	0	0	0	0	0	0	0.282558	0.277033	0.280534	0.241071	0.246628	0.2552	0	0	0	0	0.818829	0.857434	0.83367	0.960991	0.984977	0.976009	0
rmi-miR-5334	UGUUGGUUCAUCACCACCAGUCGGUGUG	0	0	0	0	80	0.213874	0.257428	0.249024	0	0.282558	0.277033	0	0.241071	0	0	0.853084	0.965375	0.995613	0	0.818829	0.857434	0	0.960991	0	0	0
rmi-miR-5336	UUUGAUCUCAUUCGGCGCGGUUUCCUC	0	0	0	0	15	0.213874	0.257428	0.249024	5.1e-05	0.282558	0.277033	7e-06	0.241071	7.8e-05	4.8e-05	0.853084	0.965375	0.995613	0.000207	0.818829	0.857434	1.8e-05	0.960991	0.000339	0.000194	0
