# Supplementary material for: Evolutionary conserved microRNAs are ubiquitously expressed compared to tick-specific miRNAs in the cattle tick Rhipicephalus (Boophilus) microplus
Source: BMC Genomics. 2011 Jun 24;12:328. doi: 10.1186/1471-2164-12-328 (PMC3141673; doi:10.1186/1471-2164-12-328)
Supplement: Additional file 6 — Comparison of changes in tick miRNA expression between egg and larval stages. Statistically significant changes in miRNA expression between libraries was calculated using six statistical tests including Pairwise Audic & Claverie test (AC), Pairwise Chi sq. test (Chi2 × 2) and Multiple Chi sq. test (Chi) as previously described by Romualdi et al. (2003). Bonferroni correction was applied and significant thresholds of 9.61E-06 for AC, Chi2 × 2 and Chi were defined. Bold fonts denote values that are statistically significant. [file 1471-2164-12-328-S6.XLS]

## Sheet: Barrero_etal_Additional_file6
Additional file 6. Comparison of changes in tick miRNA expression between egg and larval stages. Statistically significant changes in miRNA expression between libraries was calculated using six statistical tests including Pairwise Audic & Claverie test (AC), Pairwise Chi sq. test (Chi2x2) and Multiple Chi sq. test (Chi) as previously described by Romualdi et al. (2003). Bonferroni correction was …
		Egg (E)		Larvae (L)
miRNA	miRNA sequence	Read Counts	RPM	Read Counts	RPM	Ratio L/E	AC	Chi2x2	Chi
rmi-miR-3931	UACUUUGAGUCGGUACGAAUCCU	0	0	20649	0.00377263	20649	0	0	0
rmi-miR-5310	UGUAGUCUGGCAGAAACGUCG	0	0	3949	0.000721494	3949	0	0	0
rmi-miR-5315	AACACAACAUCCGGACAAGCAC	0	0	2368	0.000432641	2368	0	0	0
rmi-miR-5305	UUGGGCUUGAAGAUUAGCUUAG	0	0	2245	0.000410168	2245	0	0	0
rmi-miR-5306	AGAGUAUCACGUGACGCUCCUU	0	0	565	0.000103227	565	0	0	0
rmi-miR-96	UUUGGCACUAGCACAUUUUUGU	0	0	411	7.50909e-05	411	0	0	0
rmi-miR-133	UUGGUCCCCUUCAACCAGCUGU	1	2.37225e-07	525	9.59191e-05	404.338	0	0	0
rmi-miR-87	GUGAGCAAAGUUUCAGGUGUGU	3	7.11676e-07	1385	0.000253044	355.56	0	0	0
rmi-miR-5308	UCUGUGCUGUGGAGGUAAUAUAU	23	5.45618e-06	9115	0.00166534	305.221	0	0	0
rmi-miR-5312	UGGCUGAACGUUGUUAUGCGU	0	0	294	5.37147e-05	294	0	0	0
rmi-miR-10	UACCCUGUAGAUCCGAAUUUGU	11	2.60948e-06	4184	0.000764429	292.944	0	0	0
rmi-miR-252	CUAAGUACUAGCGCCGUAGGAG	1	2.37225e-07	354	6.46769e-05	272.639	0	0	0
rmi-miR-5309	CAAUGCCCAUGGAAACCCCGAA	0	0	230	4.20217e-05	230	0	0	0
rmi-miR-124	UAAGGCACGCGGUGAAUGCCA	31	7.35398e-06	8806	0.00160888	218.777	0	0	0
rmi-miR-184	UGGACGGAGAACUGAUAAGGGC	132	3.13137e-05	36552	0.00667816	213.266	0	0	0
rmi-bantam	UGAGAUCAUUGUGAAAGCUGAUU	10	2.37225e-06	2746	0.000501703	211.488	0	0	0
rmi-miR-1	UGGAAUGUAAAGAAGUAUGGAG	2242	0.000531859	602619	0.1101	207.01	0	0	0
rmi-miR-993	GAAGCUCGUUUCUACAGGUAUCU	3	7.11676e-07	689	0.000125882	176.882	0	0	0
rmi-miR-993*	CUACCCUGUAGAACCGGGCUUUUG	61	1.44707e-05	13722	0.00250705	173.25	0	0	0
rmi-miR-276a	UAGGAACUUCAUACCAUGCUCG	43	1.02007e-05	9443	0.00172526	169.132	0	0	0
rmi-miR-34	UGGCAGUGUGGUUAGCUGGUUGU	26	6.16785e-06	4494	0.000821067	133.12	0	0	0
rmi-miR-263a	AAUGGCACUGGAAGAAUUCACGG	58	1.37591e-05	9836	0.00179707	130.61	0	0	0
rmi-miR-10*	AAAUUCGGUUCUAGAGAGGUUU	11	2.60948e-06	1687	0.00030822	118.116	0	0	0
rmi-miR-5307	UAAUCUCAUUUGGUAUCUCUGGG	0	0	114	2.08281e-05	114	0	0	0
rmi-miR-137	UUAUUGCUUGAGAAUACACGU	0	0	93	1.69914e-05	93	0	0	0
rmi-miR-8	UAAUACUGUCAGGUAAAGAUGUC	8	1.8978e-06	882	0.000161144	84.9109	0	0	0
rmi-miR-745b	AAGCUGCCCAAUGAAGGGCUGG	0	0	75	1.37027e-05	75	0	0	0
rmi-miR-210	UUGUGCGUGUGACAGCGGCUAU	0	0	73	1.33373e-05	73	0	0	0
rmi-miR-317	UGAACACAGCUGGUGGUAUAUCA	2	4.7445e-07	179	3.27038e-05	68.93	0	0	0
rmi-miR-5314	UAUAGAUGAUGUCUUCAUGAUGC	0	0	66	1.20584e-05	66	0	0	0
rmi-miR-190	AGAUAUGUUUGAUAUUCUUGGUU	2	4.7445e-07	148	2.704e-05	56.9924	0	0	0
rmi-miR-8*	CAUCUUACCAGACAGCAUUAGA	0	0	54	9.86596e-06	54	0	0	0
rmi-miR-278	UCGGUGGGAUUUUCGUCCGUCU	0	0	53	9.68326e-06	53	0	0	0
rmi-miR-5308*	AUAUACGUCCAAAGCACUGAGG	4	9.48901e-07	261	4.76855e-05	50.2534	0	0	0
rmi-miR-219a	UGAUUGUCCAAACGCAAUUCUUG	0	0	50	9.13515e-06	50	0	0	0
rmi-miR-2a	UAUCACAGCCAGCUUUGAUGAGCAA	1	2.37225e-07	58	1.05968e-05	44.6697	0	0	0
rmi-miR-153	UUGCAUAGUCACAAAAGUGAUGG	0	0	42	7.67353e-06	42	0	0	0
rmi-mir-7	UGGAAGACUAGUGAUUUUGUUGUU	33	7.82843e-06	1762	0.000321923	41.1223	0	0	0
rmi-miR-12	UGAGUAUUACAUCAGGUACUGGU	21	4.98173e-06	1026	0.000187453	37.6282	0	0	0
rmi-miR-5305*	AAGUUAAUCUCCAAGCCCAAUG	0	0	35	6.39461e-06	35	0	1e-06	1e-06
rmi-miR-219b	UGAUUGUCCAAACGCAGUUCUUG	0	0	33	6.0292e-06	33	0	1e-06	1e-06
rmi-miR-315	UUUUGAUUGUUGCUCAGAAGGCG	112	2.65692e-05	4294	0.000784527	29.5277	0	0	0
rmi-mir-2b	UAUCACAGCCACCUUUGAUGACCCU	3	7.11676e-07	114	2.08281e-05	29.2663	0	0	0
rmi-miR-33	GUGCAUUGUAGUUGCAUUGC	0	0	25	4.56758e-06	25	2e-06	3e-05	3e-05
rmi-miR-iab-4-5p	UACGUAUACUGAAGGUAUACCGGA	0	0	24	4.38487e-06	24	3e-06	4.5e-05	4.5e-05
rmi-miR-5326	UUGAACAGGCUUAGCAAACAAAUGACA	0	0	23	4.20217e-06	23	5e-06	6.8e-05	6.8e-05
rmi-miR-96*	AAAAAUUGUGGUAGUGUCAAGCA	0	0	22	4.01947e-06	22	9e-06	0.000101	0.000101
rmi-let-7a	UGAGGUAGUAGGUUGUAUAGUU	43	1.02007e-05	1161	0.000212118	20.7945	0	0	0
rmi-miR-281*	AAGAGAGCAAUCCGUGGACAGU	3	7.11676e-07	76	1.38854e-05	19.5109	0	0	0
rmi-miR-9a	UCUUUGGUUAUCUAGCUGUAUGA	69	1.63685e-05	1542	0.000281728	17.2116	0	0	0
rmi-miR-79*	UUUGGCACUAGCACAUUUUUGU	61	1.44707e-05	1282	0.000234225	16.1861	0	0	0
rmi-miR-100	AACCCGUAGAUCCGAACUUGUG	4	9.48901e-07	73	1.33373e-05	14.0555	0	0	0
rmi-miR-2001	UUGUGACCGUUACAAUGGGCAU	58	1.37591e-05	693	0.000126613	9.20217	0	0	0
rmi-miR-125	UCCCUGAGACCCUUACUUGUGA	6	1.42335e-06	64	1.1693e-05	8.21512	0	0	0
rmi-miR-305	AUUGUACUUCAUCAGGUGCUCUGG	141	3.34488e-05	1492	0.000272593	8.14957	0	0	0
rmi-miR-9a*	UAAAGCUAGGUUACCAAAGUUA	9	2.13503e-06	95	1.73568e-05	8.12954	0	0	0
rmi-miR-275	UCAGGUACCUGAAGUAGCGCGCG	1476	0.000350144	14254	0.00260425	7.43764	0	0	0
rmi-miR-79	UAAAGCUAGGUUACCAAAGUUA	29	6.87953e-06	191	3.48963e-05	5.07248	0	0	0
rmi-miR-310/rmi-miR-92	UAUUGCACUCGUCCCGGCCUUU	1760	0.000417516	3812	0.000696464	1.66811	0	0	0
rmi-miR-279	UGACUAGAUCCACACUCAUCCA	1591	0.000377425	1430	0.000261265	0.692231	0	0	0
rmi-miR-71	UGAAAGACAUGGGUAGUGAGAUG	708	0.000167955	0	0	0	0	0	0
rmi-miR-5316a	UCACCGGCGCUUUUUCGACGAG	95	2.25364e-05	0	0	0	0	0	0
rmi-miR-5316b	UCACCGGGGCCUUUUCGACGAG	422	0.000100109	0	0	0	0	0	0
rmi-miR-5331	UCCAGAAAGCAUGACUGCGGCGAUGAG	299	7.09303e-05	0	0	0	0	0	0
