# Supplementary material for: Evolutionary conserved microRNAs are ubiquitously expressed compared to tick-specific miRNAs in the cattle tick Rhipicephalus (Boophilus) microplus
Source: BMC Genomics. 2011 Jun 24;12:328. doi: 10.1186/1471-2164-12-328 (PMC3141673; doi:10.1186/1471-2164-12-328)
Supplement: Additional file 8 — Comparison of changes in tick miRNA expression between larvae and frustrated larvae samples. Statistically significant changes in R. microplus miRNA expression between libraries was calculated using three statistical tests including Pairwise Audic & Claverie test (AC), Pairwise Chi sq. test (Chi2 × 2) and Multiple Chi sq. test (Chi) as previously described by Romualdi et al. (2003). Bonferroni correction was applied and significant thresholds of 9.62E-05 for AC, Chi2 × 2 and Chi was defined. Bold fonts denote values that are statistically significant. RPM = Reads per million; N.A. = Not applicable. [file 1471-2164-12-328-S8.XLS]

## Sheet: Barrero_etal_Additional_file8
Additional file 8. Comparison of changes in tick miRNA expression between larvae and frustrated larvae samples. Statistically significant changes in R. microplus miRNA expression between libraries was calculated using three statistical tests including Pairwise Audic & Claverie test (AC), Pairwise Chi sq. test (Chi2x2) and Multiple Chi sq. test (Chi) as previously described by Romualdi et al. (200…
		Larvae (L)		Frustrated Larvae (FL)
miRNA	miRNA sequence	Read Count	RPM	Read Count	RPM	Ratio L/FL	Ratio FL/L	AC	Chi2x2	Chi
rmi-miR-285b	UAGCACCAUUUGAAUUCAGUUCUU	4	7.30812e-07	19	4.79261e-06	0.152487	6.55792	5.9e-05	0.000119	0.000119
rmi-miR-279	UGACUAGAUCCACACUCAUCCA	1430	0.000261265	5920	0.00149328	0.174961	5.71555	0	0	0
rmi-miR-190	AGAUAUGUUUGAUAUUCUUGGUU	148	2.704e-05	589	0.000148571	0.182001	5.49447	0	0	0
rmi-miR-9a	UCUUUGGUUAUCUAGCUGUAUGA	1542	0.000281728	5836	0.00147209	0.19138	5.2252	0	0	0
rmi-miR-79*	UUUGGCACUAGCACAUUUUUGU	1282	0.000234225	3745	0.000944648	0.24795	4.03307	0	0	0
rmi-miR-281*	AAGAGAGCAAUCCGUGGACAGU	76	1.38854e-05	203	5.12052e-05	0.271172	3.68769	0	0	0
rmi-miR-375	UUUGUUCGUUCGGCUCGAGUUA	17	3.10595e-06	40	1.00897e-05	0.307834	3.2485	7e-06	1.9e-05	1.9e-05
rmi-miR-96	UUUGGCACUAGCACAUUUUUGU	411	7.50909e-05	881	0.000222226	0.337904	2.95942	0	0	0
rmi-miR-5307	UAAUCUCAUUUGGUAUCUCUGGG	114	2.08281e-05	234	5.90247e-05	0.352872	2.83389	0	0	0
rmi-miR-10*	AAAUUCGGUUCUAGAGAGGUUU	1687	0.00030822	3140	0.000792041	0.389146	2.56973	0	0	0
rmi-miR-10	UACCCUGUAGAUCCGAAUUUGU	4184	0.000764429	6528	0.00164664	0.464236	2.15408	0	0	0
rmi-miR-184	UGGACGGAGAACUGAUAAGGGC	36552	0.00667816	51481	0.0129857	0.514271	1.9445	0	0	0
rmi-miR-34	UGGCAGUGUGGUUAGCUGGUUGU	4494	0.000821067	6029	0.00152077	0.539903	1.85219	0	0	0
rmi-let-7a	UGAGGUAGUAGGUUGUAUAGUU	1161	0.000212118	1373	0.000346329	0.612476	1.63272	0	0	0
rmi-miR-252	CUAAGUACUAGCGCCGUAGGAG	354	6.46769e-05	401	0.000101149	0.63942	1.56392	0	0	0
rmi-miR-310/miR-92	UAUUGCACUCGUCCCGGCCUUU	3812	0.000696464	3988	0.00100594	0.692349	1.44436	0	0	0
rmi-miR-5308	UCUGUGCUGUGGAGGUAAUAUAU	9115	0.00166534	9355	0.00235973	0.705733	1.41697	0	0	0
rmi-mir-7	UGGAAGACUAGUGAUUUUGUUGUU	1762	0.000321923	1576	0.000397534	0.809799	1.23487	0	0	0
rmi-bantam	UGAGAUCAUUGUGAAAGCUGAUU	2746	0.000501703	2270	0.00057259	0.876198	1.14129	0	3e-06	3e-06
rmi-miR-275	UCAGGUACCUGAAGUAGCGCGCG	14254	0.00260425	11756	0.00296536	0.878223	1.13866	0	0	0
rmi-miR-3931	UACUUUGAGUCGGUACGAAUCCU	20649	0.00377263	17000	0.00428812	0.879787	1.13664	0	0	0
rmi-miR-1	UGGAAUGUAAAGAAGUAUGGAG	602619	0.1101	493876	0.124576	0.883797	1.13148	0	0	0
rmi-miR-5305	UUGGGCUUGAAGAUUAGCUUAG	2245	0.000410168	1837	0.000463369	0.885187	1.12971	4e-06	0.000103	0.000103
rmi-miR-993*	CUACCCUGUAGAACCGGGCUUUUG	13722	0.00250705	9213	0.00232391	1.07881	0.926949	0	0	0
rmi-miR-5310	UGUAGUCUGGCAGAAACGUCG	3949	0.000721494	2643	0.000666677	1.08223	0.924022	4.1e-05	0.00168	0.00168
rmi-miR-276a	UAGGAACUUCAUACCAUGCUCG	9443	0.00172526	6214	0.00156743	1.10069	0.908518	0	0	0
rmi-miR-263a	AAUGGCACUGGAAGAAUUCACGG	9836	0.00179707	6139	0.00154852	1.16051	0.861691	0	0	0
rmi-miR-2001	UUGUGACCGUUACAAUGGGCAU	693	0.000126613	384	9.68611e-05	1.30716	0.765016	2e-06	2.6e-05	2.6e-05
rmi-miR-133	UUGGUCCCCUUCAACCAGCUGU	525	9.59191e-05	258	6.50785e-05	1.4739	0.678473	0	0	0
rmi-miR-5309	CAAUGCCCAUGGAAACCCCGAA	230	4.20217e-05	98	2.47198e-05	1.69992	0.588262	1e-06	1e-05	1e-05
rmi-miR-79	UAAAGCUAGGUUACCAAAGUUA	191	3.48963e-05	74	1.86659e-05	1.86952	0.534898	0	4e-06	4e-06
rmi-miR-137	UUAUUGCUUGAGAAUACACGU	93	1.69914e-05	33	8.324e-06	2.04125	0.489895	6.2e-05	0.0004	0.0004
rmi-miR-5312	UGGCUGAACGUUGUUAUGCGU	294	5.37147e-05	97	2.44675e-05	2.19535	0.455509	0	0	0
rmi-miR-124	UAAGGCACGCGGUGAAUGCCA	8806	0.00160888	2871	0.000724188	2.22164	0.450119	0	0	0
rmi-miR-993	GAAGCUCGUUUCUACAGGUAUCU	689	0.000125882	213	5.37276e-05	2.34297	0.426808	0	0	0
rmi-miR-5314	UAUAGAUGAUGUCUUCAUGAUGC	66	1.20584e-05	18	4.54036e-06	2.65582	0.376531	3.1e-05	0.000183	0.000183
rmi-miR-9a*	UAAAGCUAGGUUACCAAAGUUA	95	1.73568e-05	21	5.29709e-06	3.27666	0.305188	0	0	0
rmi-miR-210	UUGUGCGUGUGACAGCGGCUAU	73	1.33373e-05	15	3.78364e-06	3.525	0.283688	0	3e-06	3e-06
rmi-miR-2a	UAUCACAGCCAGCUUUGAUGAGCAA	58	1.05968e-05	11	2.77467e-06	3.81912	0.261841	2e-06	1.8e-05	1.8e-05
rmi-miR-8*	CAUCUUACCAGACAGCAUUAGA	54	9.86596e-06	9	2.27018e-06	4.34589	0.230102	2e-06	1.4e-05	1.4e-05
rmi-miR-5306	AGAGUAUCACGUGACGCUCCUU	565	0.000103227	92	2.32063e-05	4.44824	0.224808	0	0	0
rmi-miR-87	GUGAGCAAAGUUUCAGGUGUGU	1385	0.000253044	194	4.8935e-05	5.17101	0.193386	0	0	0
rmi-mir-2b	UAUCACAGCCACCUUUGAUGACCCU	114	2.08281e-05	14	3.53139e-06	5.898	0.169549	0	0	0
rmi-miR-315	UUUUGAUUGUUGCUCAGAAGGCG	4294	0.000784527	483	0.000121833	6.43936	0.155295	0	0	0
rmi-miR-317	UGAACACAGCUGGUGGUAUAUCA	179	3.27038e-05	17	4.28812e-06	7.62661	0.13112	0	0	0
rmi-miR-153	UUGCAUAGUCACAAAAGUGAUGG	42	7.67353e-06	0	0	N.A.	0	0	0	0
rmi-miR-745b	AAGCUGCCCAAUGAAGGGCUGG	75	1.37027e-05	0	0	N.A.	0	0	0	0
rmi-miR-5315	AACACAACAUCCGGACAAGCAC	2368	0.000432641	0	0	N.A.	0	0	0	0
rmi-miR-5326	UUGAACAGGCUUAGCAAACAAAUGACA	23	4.20217e-06	0	0	N.A.	0	1.3e-05	0.000118	0.000118
