# Supplementary material for: Evolutionary conserved microRNAs are ubiquitously expressed compared to tick-specific miRNAs in the cattle tick Rhipicephalus (Boophilus) microplus
Source: BMC Genomics. 2011 Jun 24;12:328. doi: 10.1186/1471-2164-12-328 (PMC3141673; doi:10.1186/1471-2164-12-328)
Supplement: Additional file 9 — Comparison of changes in tick miRNA expression between female and male tick samples. Statistically significant changes in miRNA expression between libraries was calculated using four statistical tests including Pairwise Audic & Claverie test (AC), Pairwise Chi sq. test (Chi2 × 2) and Multiple Chi sq. test (Chi) as previously described by Romualdi et al. (2003). Bonferroni correction was applied and significant thresholds of 9.62E-05 for AC, Chi2 × 2 and multiple Chi was defined. Bold fonts denote values that are statistically significant. [file 1471-2164-12-328-S9.XLS]

## Sheet: Barrero_etal_Additional_file9
Additional file 9. Comparison of changes in tick miRNA expression between female and male tick samples. Statistically significant changes in miRNA expression between libraries was calculated using four statistical tests including Pairwise Audic & Claverie test (AC), Pairwise Chi sq. test (Chi2x2), Stekel & Falciani R test (R) and Multiple Chi sq. test (Chi) as previously described by Romualdi et …
		Female (F)		Male (M)
miRNA	miRNA sequence	Read Counts	RPM	Read Counts	RPM	Ratio F/M	Ratio M/F	AC	Chi2x2	Chi
rmi-miR-375	UUUGUUCGUUCGGCUCGAGUUA	4	9.41552e-07	49	1.20351e-05	0.0782338	12.7822	0	0	0
rmi-miR-210	UUGUGCGUGUGACAGCGGCUAU	10	2.35388e-06	58	1.42456e-05	0.165235	6.05198	0	0	0
rmi-let-7e	UGAGGUAGUAGGUUUUAUAGUU	9	2.11849e-06	43	1.05614e-05	0.200588	4.98534	0	0	0
rmi-miR-252	CUAAGUACUAGCGCCGUAGGAG	24	5.64931e-06	100	2.45614e-05	0.230008	4.34768	0	2e-06	2e-06
rmi-miR-133	UUGGUCCCCUUCAACCAGCUGU	81	1.90664e-05	323	7.93334e-05	0.240333	4.16089	1e-06	6e-06	6e-06
rmi-bantam	UGAGAUCAUUGUGAAAGCUGAUU	1551	0.000365087	2739	0.000672737	0.542688	1.84268	0	0	0
rmi-miR-279	UGACUAGAUCCACACUCAUCCA	1773	0.000417343	3104	0.000762386	0.547416	1.82676	0	0	0
rmi-miR-310/miR-92	UAUUGCACUCGUCCCGGCCUUU	447	0.000105218	701	0.000172176	0.611111	1.63636	0	0	0
rmi-miR-9a	UCUUUGGUUAUCUAGCUGUAUGA	2483	0.000584468	2758	0.000677404	0.862806	1.15901	0	0	0
rmi-miR-263a	AAUGGCACUGGAAGAAUUCACGG	4209	0.000990748	4482	0.00110084	0.89999	1.11112	0	0	0
rmi-miR-79*	UUUGGCACUAGCACAUUUUUGU	2343	0.000551514	2031	0.000498842	1.10559	0.904496	0	0	0
rmi-miR-100	AACCCGUAGAUCCGAACUUGUG	2404	0.000565872	1938	0.000476	1.18881	0.841179	0	0	0
rmi-miR-7	UGGAAGACUAGUGAUUUUGUUGUU	445	0.000104748	321	7.88421e-05	1.32857	0.752687	0	0	0
rmi-miR-184	UGGACGGAGAACUGAUAAGGGC	10945	0.00257632	5601	0.00137568	1.87275	0.533973	0	0	0
rmi-miR-305	AUUGUACUUCAUCAGGUGCUCUGG	1910	0.000449591	923	0.000226702	1.98318	0.50424	0	0	0
rmi-miR-5305	UUGGGCUUGAAGAUUAGCUUAG	195	4.59006e-05	87	2.13684e-05	2.14806	0.465537	0	0	0
rmi-miR-10*	AAAUUCGGUUCUAGAGAGGUUU	960	0.000225972	418	0.000102667	2.20103	0.454333	0	1e-06	1e-06
rmi-miR-275	UCAGGUACCUGAAGUAGCGCGCG	6801	0.00160087	2750	0.000675439	2.37012	0.421919	0	0	0
rmi-miR-276a	UAGGAACUUCAUACCAUGCUCG	7575	0.00178306	2690	0.000660702	2.69874	0.370543	0	0	0
rmi-miR-1	UGGAAUGUAAAGAAGUAUGGAG	872048	0.20527	298764	0.0733807	2.79732	0.357484	0	0	0
rmi-miR-317	UGAACACAGCUGGUGGUAUAUCA	159	3.74267e-05	46	1.12982e-05	3.31261	0.301877	0	0	0
rmi-miR-124	UAAGGCACGCGGUGAAUGCCA	302	7.10871e-05	87	2.13684e-05	3.32674	0.300595	0	1e-06	1e-06
rmi-let-7m	UGAGGUAGUAGGUUGUAUAUUU	55	1.29463e-05	15	3.68421e-06	3.514	0.284576	0	0	0
rmi-miR-87	GUGAGCAAAGUUUCAGGUGUGU	670	0.00015771	134	3.29123e-05	4.79182	0.208689	0	1e-06	1e-06
rmi-miR-125	UCCCUGAGACCCUUACUUGUGA	1437	0.000338252	268	6.58246e-05	5.13869	0.194602	1e-06	7e-06	7e-06
rmi-miR-315	UUUUGAUUGUUGCUCAGAAGGCG	8472	0.00199421	1351	0.000331825	6.00982	0.166394	0	0	0
rmi-mir-2b	UAUCACAGCCACCUUUGAUGACCCU	44	1.03571e-05	7	1.7193e-06	6.02401	0.166002	0	0	0
rmi-let-7a	UGAGGUAGUAGGUUGUAUAGUU	46837	0.0110249	7404	0.00181853	6.06252	0.164948	0	0	0
rmi-miR-71	UGAAAGACAUGGGUAGUGAGAUG	6483	0.00152602	1014	0.000249053	6.1273	0.163204	0	0	0
rmi-miR-12	UGAGUAUUACAUCAGGUACUGGU	3276	0.000771131	424	0.00010414	7.40472	0.135049	0	0	0
rmi-let-7f	UGAGGUAGUAGAUUGUAUAGUU	420	9.88629e-05	54	1.32632e-05	7.45395	0.134157	8e-06	0.000102	0.000102
rmi-miR-8	UAAUACUGUCAGGUAAAGAUGUC	3579	0.000842453	430	0.000105614	7.97671	0.125365	0	0	0
rmi-miR-2001	UUGUGACCGUUACAAUGGGCAU	2953	0.0006951	271	6.65614e-05	10.443	0.095758	0	0	0
rmi-miR-2a	UAUCACAGCCAGCUUUGAUGAGCAA	44	1.03571e-05	3	7.36842e-07	14.056	0.0711439	0	0	0
rmi-miR-9a*	UAAAGCUAGGUUACCAAAGUUA	255	6.00239e-05	15	3.68421e-06	16.2922	0.0613791	2.6e-05	0.000927	0.000927
rmi-miR-8*	CAUCUUACCAGACAGCAUUAGA	289	6.80271e-05	16	3.92983e-06	17.3105	0.0577685	0	0	0
rmi-miR-79	UAAAGCUAGGUUACCAAAGUUA	573	0.000134877	31	7.61404e-06	17.7143	0.0564516	0	0	0
rmi-miR-33	GUGCAUUGUAGUUGCAUUGC	107	2.51865e-05	2	4.91228e-07	51.2725	0.0195036	0	0	0
rmi-miR-307	UCACAACCUCCUUGAGUGAGUGA	28	6.59086e-06	0	0	N.A.	0	0	0	0
rmi-miR-307*	CCUCACUCAGUUUGGCUGUGGUG	23	5.41392e-06	0	0	N.A.	0	0	0	0
rmi-miR-745b	AAGCUGCCCAAUGAAGGGCUGG	353	8.30919e-05	0	0	N.A.	0	0	0	0
rmi-miR-5307	UAAUCUCAUUUGGUAUCUCUGGG	530	0.000124756	0	0	N.A.	0	0	0	0
rmi-miR-5317a	UUUCUUGUCUCUGUGUCGUCGUUU	42	9.88629e-06	0	0	N.A.	0	0	0	0
rmi-miR-5318	UUGUAUAACUGCAGAAGACUUUUCUCC	42	9.88629e-06	0	0	N.A.	0	0	0	0
rmi-miR-5334	UGUUGGUUCAUCACCACCAGUCGGUGUG	0	0	80	1.96491e-05	0	N.A.	0	0	0
rmi-miR-5336	UUUGAUCUCAUUCGGCGCGGUUUCCUC	0	0	15	3.68421e-06	0	N.A.	4.8e-05	0.000194	0.000194
