# Supplementary material for: Evolutionary conserved microRNAs are ubiquitously expressed compared to tick-specific miRNAs in the cattle tick Rhipicephalus (Boophilus) microplus
Source: BMC Genomics. 2011 Jun 24;12:328. doi: 10.1186/1471-2164-12-328 (PMC3141673; doi:10.1186/1471-2164-12-328)
Supplement: Additional file 11 — Statistically significant differences in miRNA expression among tick adult samples. Whole individuals and selected organs derived from adult female ticks are compared. Statistically significant changes in miRNA expression between libraries was calculated using Pairwise Audic & Claverie (AC), Pairwise Chi sq. (Chi2 × 2) and Multiple Chi sq. test (Chi) tests as previously described by Romualdi et al. (2003). Bonferroni correction was applied and significant thresholds of 1.60E-05 for AC and Chi2 × 2, and 1.60E-05 for Chi were defined. Bold fonts denote values that are statistically significant. MiRNAs with at least one pairwise comparison with a statistically significant difference are shown. N.A. = Not applicable, no statistical significant differences. [file 1471-2164-12-328-S11.XLS]

## Sheet: Barrero_etal_Additional_file11
Additional file 11. Statistically significant differences in miRNA expression among adult female tick organs. Whole individuals and selected organs derived from adult female ticks are compared. Statistically significant changes in miRNA expression between libraries was calculated using Pairwise Audic & Claverie (AC) and Pairwise Chi sq. (Chi2x2) tests as previously described by Romualdi et al. (2…
		Female (1)		Gut (2)		Salivary gland (3)		Ovary (4)
miRNA	miRNA sequence	No.reads	RPM	No.reads	RPM	No.reads	RPM	No.reads	RPM	AC 1 2	AC 1 3	AC 1 4	AC 2 3	AC 2 4	AC 3 4	Chi2x2 1 2	Chi2x2 1 3	Chi2x2 1 4	Chi2x2 2 3	Chi2x2 2 4	Chi2x2 3 4	Chi
rmi-bantam	UGAGAUCAUUGUGAAAGCUGAUU	1551	0.000365087	1213	0.000346457	1529	0.00033388	1266	0.000243171	0.003307	0.00032	0	0.004167	0	0	0.172981	0.013096	0	0.333716	0	0	0
rmi-let-7a	UGAGGUAGUAGGUUGUAUAGUU	46837	0.0110249	28299	0.00808276	38561	0.00842038	6593	0.00126637	0	0	0	0	0	0	0	0	0	0	0	0	0
rmi-let-7f	UGAGGUAGUAGAUUGUAUAGUU	420	9.88629e-05	5296	0.00151264	17	3.71221e-06	0	0	0	0	0	0	0	5e-06	0	0	0	0	0	2.8e-05	0
rmi-let-7m	UGAGGUAGUAGGUUUUAUAGUU	9	2.11849e-06	471	0.000134527	345	7.5336e-05	79	1.51742e-05	0	0	0	0	0	0	0	0	0	0	0	0	0
rmi-let-7n	UGAGGUAGUAGGUUGUAUAUUU	55	1.29463e-05	415	0.000118532	164	3.58119e-05	16	3.07325e-06	0	0	0	0	0	0	0	0	0	0	0	0	0
rmi-miR-1	UGGAAUGUAAAGAAGUAUGGAG	872048	0.20527	344455	0.0983832	111739	0.0243999	99690	0.0191482	0	0	0	0	0	0	0	0	0	0	0	0	0
rmi-miR-10	UACCCUGUAGAUCCGAAUUUGU	2215	0.000521384	341	9.73964e-05	1787	0.000390219	144	2.76592e-05	0	0	0	0	0	0	0	0	0	0	0	0	0
rmi-miR-10*	AAAUUCGGUUCUAGAGAGGUUU	960	0.000225972	139	3.97012e-05	484	0.000105689	28	5.37818e-06	0	0	0	0	0	0	0	0	0	0	0	0	0
rmi-miR-100	AACCCGUAGAUCCGAACUUGUG	2404	0.000565872	954	0.000272481	1179	0.000257453	1505	0.000289077	0	0	0	0.003204	0.00241	8.5e-05	0	0	0	0.190743	0.155486	0.002907	0
rmi-miR-12	UGAGUAUUACAUCAGGUACUGGU	3276	0.000771131	1468	0.00041929	8434	0.00184169	379	7.27975e-05	0	0	0	0	0	0	0	0	0	0	0	0	0
rmi-miR-124	UAAGGCACGCGGUGAAUGCCA	302	7.10871e-05	3	8.5686e-07	6	1.31019e-06	6	1.15247e-06	0	0	0	0.09461	0.09475	0.095248	0	0	0	0.641134	0.794776	0.810228	0
rmi-miR-125	UCCCUGAGACCCUUACUUGUGA	1437	0.000338252	612	0.000174799	1201	0.000262257	192	3.6879e-05	0	0	0	0	0	0	0	0	0	0	0	0	0
rmi-miR-133	UUGGUCCCCUUCAACCAGCUGU	81	1.90664e-05	24	6.85488e-06	64	1.39754e-05	9	1.7287e-06	1e-06	0.005661	0	0.000389	5.5e-05	0	6e-06	0.063125	0	0.002911	0.000165	0	0
rmi-miR-184	UGGACGGAGAACUGAUAAGGGC	10945	0.00257632	663	0.000189366	5978	0.00130539	2802	0.000538202	0	0	0	0	0	0	0	0	0	0	0	0	0
rmi-miR-190	AGAUAUGUUUGAUAUUCUUGGUU	93	2.18911e-05	450	0.000128529	273	5.96137e-05	84	1.61345e-05	0	0	0.003398	0	0	0	0	0	0.041476	0	0	0	0
rmi-miR-2001	UUGUGACCGUUACAAUGGGCAU	2953	0.0006951	95	2.71339e-05	5039	0.00110034	33	6.33857e-06	0	0	0	0	0	0	0	0	0	0	0	0	0
rmi-miR-2001*	GCCCACUGUCACGUUCACUGGG	7	1.64772e-06	0	0	22	4.80404e-06	0	0	0.018184	0.003037	0.003701	1e-05	0.193336	0	0.040008	0.012884	0.008027	0.000108	0.77764	1e-06	0
rmi-miR-252	CUAAGUACUAGCGCCGUAGGAG	24	5.64931e-06	3	8.5686e-07	98	2.13998e-05	1	1.92078e-07	0.000161	0	0	0	0.056361	0	0.000683	0	1e-06	0	0.186254	0	0
rmi-miR-263a	AAUGGCACUGGAAGAAUUCACGG	4209	0.000990748	432	0.000123388	13066	0.00285316	692	0.000132918	0	0	0	0	0.004761	0	0	0	0	0	0.229863	0	0
rmi-miR-275	UCAGGUACCUGAAGUAGCGCGCG	6801	0.00160087	7113	0.00203161	27232	0.00594652	1089	0.000209173	0	0	0	0	0	0	0	0	0	0	0	0	0
rmi-miR-276a	UAGGAACUUCAUACCAUGCUCG	7575	0.00178306	456	0.000130243	10135	0.00221313	1282	0.000246244	0	0	0	0	0	0	0	0	0	0	0	0	0
rmi-miR-277a	UAAAUGCAUUAUCUGGAAUG	0	0	20	5.7124e-06	0	0	0	0	0	0.240283	0.222364	0	0	0.233029	2e-06	0.957659	0.88548	1e-06	0	0.927682	0
rmi-miR-279	UGACUAGAUCCACACUCAUCCA	1773	0.000417343	7439	0.00212473	4960	0.00108309	2216	0.000425645	0	0	0.004726	0	0	0	0	0	0.5386	0	0	0	0
rmi-miR-281*	AAGAGAGCAAUCCGUGGACAGU	143	3.36605e-05	325	9.28265e-05	0	0	0	0	0	0	0	0	0	0.233029	0	0	0	0	0	0.927682	0
rmi-miR-285a	UAGCACCAUUUGAAUUCAGU	1	2.35388e-07	15	4.2843e-06	0	0	0	0	7.6e-05	0.173451	0.149876	6e-06	2e-06	0.233029	0.000194	0.520366	0.44921	2.4e-05	6e-06	0.927682	0
rmi-miR-2a	UAUCACAGCCAGCUUUGAUGAGCAA	44	1.03571e-05	23	6.56926e-06	24	5.24077e-06	6	1.15247e-06	0.011825	0.001182	0	0.035823	9e-06	0.000108	0.082683	0.006805	0	0.424635	2.4e-05	0.000383	0
rmi-mir-2b	UAUCACAGCCACCUUUGAUGACCCU	44	1.03571e-05	14	3.99868e-06	32	6.98769e-06	7	1.34455e-06	0.000348	0.010473	0	0.012252	0.003739	4e-06	0.001685	0.090788	0	0.091288	0.014442	1.5e-05	0
rmi-miR-305	AUUGUACUUCAUCAGGUGCUCUGG	1910	0.000449591	1139	0.000325321	4691	0.00102435	614	0.000117936	0	0	0	0	0	0	0	0	0	0	0	0	0
rmi-miR-307	UCACAACCUCCUUGAGUGAGUGA	28	6.59086e-06	0	0	0	0	0	0	0	0	0	0.212781	0.193336	0.233029	4e-06	0	0	0.848977	0.77764	0.927682	0
rmi-miR-307*	CCUCACUCAGUUUGGCUGUGGUG	23	5.41392e-06	0	0	0	0	0	0	3e-06	0	0	0.212781	0.193336	0.233029	3.5e-05	2e-06	0	0.848977	0.77764	0.927682	0
rmi-miR-310/miR-92	UAUUGCACUCGUCCCGGCCUUU	447	0.000105218	18	5.14116e-06	723	0.000157878	355	6.81877e-05	0	0	0	0	0	0	0	0	0	0	0	0	0
rmi-miR-315	UUUUGAUUGUUGCUCAGAAGGCG	8472	0.00199421	169	4.82698e-05	189	4.1271e-05	91	1.74791e-05	0	0	0	0.006039	0	0	0	0	0	0.1359	0	0	0
rmi-miR-317	UGAACACAGCUGGUGGUAUAUCA	159	3.74267e-05	30	8.5686e-06	55	1.20101e-05	1	1.92078e-07	0	0	0	0.013249	0	0	0	0	0	0.147465	0	0	0
rmi-miR-33	GUGCAUUGUAGUUGCAUUGC	107	2.51865e-05	41	1.17104e-05	9	1.96529e-06	4	7.68312e-07	3e-06	0	0	0	0	0.030177	2.4e-05	0	0	0	0	0.123022	0
rmi-miR-34	UGGCAGUGUGGUUAGCUGGUUGU	976	0.000229739	642	0.000183368	1516	0.000331042	15	2.88117e-06	1e-06	0	0	0	0	0	9e-06	0	0	0	0	0	0
rmi-miR-375	UUUGUUCGUUCGGCUCGAGUUA	4	9.41552e-07	33	9.42546e-06	732	0.000159843	2	3.84156e-07	0	0	0.076965	0	0	0	0	0	0.317883	0	0	0	0
rmi-mir-7	UGGAAGACUAGUGAUUUUGUUGUU	445	0.000104748	252	7.19762e-05	766	0.000167268	90	1.7287e-05	0	0	0	0	0	0	2e-06	0	0	0	0	0	0
rmi-miR-71	UGAAAGACAUGGGUAGUGAGAUG	6483	0.00152602	5092	0.00145438	10971	0.00239569	925	0.000177672	0.000151	0	0	0	0	0	0.010226	0	0	0	0	0	0
rmi-miR-71*	UCUCACUACCUUGUCUUUGUUG	31	7.29702e-06	101	2.88476e-05	70	1.52856e-05	20	3.84156e-06	0	8.4e-05	0.003944	5e-06	0	0	0	0.000531	0.023808	3.3e-05	0	0	0
rmi-miR-745b	AAGCUGCCCAAUGAAGGGCUGG	353	8.30919e-05	22	6.28364e-06	56	1.22285e-05	0	0	0	0	0	0.001146	0	0	0	0	0	0.008506	0	0	0
rmi-miR-79	UAAAGCUAGGUUACCAAAGUUA	573	0.000134877	1	2.8562e-07	79	1.72509e-05	0	0	0	0	0	0	0.116608	0	0	0	0	0	0.349988	0	0
rmi-miR-79*	UUUGGCACUAGCACAUUUUUGU	2343	0.000551514	95	2.71339e-05	1649	0.000360084	0	0	0	0	0	0	0	0	0	0	0	0	0	0	0
rmi-miR-8	UAAUACUGUCAGGUAAAGAUGUC	3579	0.000842453	3733	0.00106622	390	8.51625e-05	48	9.21974e-06	0	0	0	0	0	0	0	0	0	0	0	0	0
rmi-miR-8*	CAUCUUACCAGACAGCAUUAGA	289	6.80271e-05	924	0.000263913	22	4.80404e-06	4	7.68312e-07	0	0	0	0	0	5.1e-05	0	0	0	0	0	0.000178	0
rmi-miR-87	GUGAGCAAAGUUUCAGGUGUGU	670	0.00015771	43	1.22817e-05	266	5.80852e-05	88	1.69029e-05	0	0	0	0	0.007002	0	0	0	0	0	0.093705	0	0
rmi-miR-96	UUUGGCACUAGCACAUUUUUGU	74	1.74187e-05	0	0	350	7.64278e-05	6	1.15247e-06	0	0	0	0	0.035333	0	0	0	0	0	0.109952	0	0
rmi-miR-96*	AAAAAUUGUGGUAGUGUCAAGCA	10	2.35388e-06	0	0	32	6.98769e-06	3	5.76234e-07	0.003994	0.000464	0.008503	0	0.103314	0	0.010326	0.002141	0.027024	2e-06	0.356727	0	0
rmi-miR-993	GAAGCUCGUUUCUACAGGUAUCU	25	5.8847e-06	0	0	0	0	0	0	1e-06	0	0	0.212781	0.193336	0.233029	1.5e-05	1e-06	0	0.848977	0.77764	0.927682	0
rmi-miR-993*	CUACCCUGUAGAACCGGGCUUUUG	330	7.7678e-05	5	1.4281e-06	2	4.36731e-07	15	2.88117e-06	0	0	0	0.043828	0.033826	0.001915	0	0	0	0.157663	0.215903	0.006753	0
rmi-miR-9a	UCUUUGGUUAUCUAGCUGUAUGA	2483	0.000584468	143	4.08437e-05	2129	0.0004649	81	1.55583e-05	0	0	0	0	0	0	0	0	0	0	0	0	0
rmi-miR-9a*	UAAAGCUAGGUUACCAAAGUUA	255	6.00239e-05	1	2.8562e-07	22	4.80404e-06	1	1.92078e-07	0	0	0	5.2e-05	0.139442	1e-06	0	0	0	0.000364	0.689622	6e-06	0
rmi-miR-iab-4-5p	UACGUAUACUGAAGGUAUACCGGA	16	3.76621e-06	0	0	0	0	0	0	0.000163	1.8e-05	6e-06	0.212781	0.193336	0.233029	0.00073	8.4e-05	2.4e-05	0.848977	0.77764	0.927682	0
rmi-miR-5305	UUGGGCUUGAAGAUUAGCUUAG	195	4.59006e-05	45	1.28529e-05	204	4.45465e-05	78	1.49821e-05	0	0.018313	0	0	0.021877	0	0	0.762636	0	0	0.436954	0	0
rmi-miR-5306	AGAGUAUCACGUGACGCUCCUU	21	4.94315e-06	0	0	0	0	0	0	1e-05	1e-06	0	0.212781	0.193336	0.233029	8.3e-05	5e-06	1e-06	0.848977	0.77764	0.927682	0
rmi-miR-5307	UAAUCUCAUUUGGUAUCUCUGGG	530	0.000124756	842	0.000240492	1533	0.000334754	530	0.000101801	0	0	4.6e-05	0	0	0	0	0	0.000903	0	0	0	0
rmi-miR-5308	UCUGUGCUGUGGAGGUAAUAUAU	346	8.14442e-05	68	1.94222e-05	13	2.83875e-06	0	0	0	0	0	0	0	9e-05	0	0	0	0	0	0.000304	0
rmi-miR-5308*	AUAUACGUCCAAAGCACUGAGG	13	3.06004e-06	2	5.7124e-07	1	2.18365e-07	0	0	0.007612	0.000555	5.1e-05	0.113189	0.062516	0.163578	0.022549	0.00162	0.000164	0.451849	0.155867	0.490384	3e-05
rmi-miR-5309	CAAUGCCCAUGGAAACCCCGAA	31	7.29702e-06	0	0	18	3.93057e-06	0	0	0	0.006134	0	7.7e-05	0.193336	3e-06	1e-06	0.03664	0	0.000542	0.77764	1.6e-05	0
rmi-miR-3931	UACUUUGAGUCGGUACGAAUCCU	0	0	0	0	0	0	2088	0.000401059	0.271555	0.240283	0	0.212781	0	0	0.891041	0.957659	0	0.848977	0	0	0
rmi-miR-5310	UGUAGUCUGGCAGAAACGUCG	160	3.76621e-05	0	0	16	3.49384e-06	0	0	0	0	0	0.000217	0.193336	1.1e-05	0	0	0	0.001221	0.77764	5.1e-05	0
rmi-miR-5311	AGCCCGCCGCUUGGACUGGGAU	0	0	12	3.42744e-06	0	0	0	0	0.000137	0.240283	0.222364	6.5e-05	2.4e-05	0.233029	0.000338	0.957659	0.88548	0.000184	5.9e-05	0.927682	0
rmi-miR-5313	UUGUAGCCAGCCGUGUAGCUAUUCAGG	10	2.35388e-06	0	0	0	0	0	0	0.003994	0.000961	0.000448	0.212781	0.193336	0.233029	0.010326	0.002537	0.001136	0.848977	0.77764	0.927682	5e-05
rmi-miR-5317a	UUUCUUGUCUCUGUGUCGUCGUUU	42	9.88629e-06	0	0	0	0	0	0	0	0	0	0.212781	0.193336	0.233029	0	0	0	0.848977	0.77764	0.927682	0
rmi-miR-5318	UUGUAUAACUGCAGAAGACUUUUCUCC	42	9.88629e-06	0	0	0	0	0	0	0	0	0	0.212781	0.193336	0.233029	0	0	0	0.848977	0.77764	0.927682	0
rmi-miR-5319	CAGGCCUUUCCAGAAUGACUGC	0	0	0	0	63	1.3757e-05	0	0	0.271555	0	0.222364	0	0.193336	0	0.891041	0	0.88548	0	0.77764	0	0
rmi-miR-5320	UGGAAGGAUCGUUUUUCG	0	0	0	0	18	3.93057e-06	0	0	0.271555	1.8e-05	0.222364	7.7e-05	0.193336	3e-06	0.891041	0.000113	0.88548	0.000542	0.77764	1.6e-05	0
rmi-miR-5322	UUCUGUAGACUACGCAAUCAUCAGCAA	0	0	0	0	0	0	39	7.49104e-06	0.271555	0.240283	0	0.212781	0	0	0.891041	0.957659	0	0.848977	1e-06	0	0
rmi-miR-5324	UUCGAGAACAUCGGCAGCUGACGC	0	0	0	0	0	0	26	4.99403e-06	0.271555	0.240283	1e-06	0.212781	4e-06	0	0.891041	0.957659	1.1e-05	0.848977	7.7e-05	5e-06	0
rmi-miR-5327	AAAUGGUUCGUGAGGCUGCC	0	0	0	0	14	3.05711e-06	0	0	0.271555	0.000196	0.222364	0.0006	0.193336	4.5e-05	0.891041	0.000801	0.88548	0.002763	0.77764	0.000167	1e-06
rmi-miR-5328	UUAGAGGAGUCGAAGCAGCGUUGGCC	0	0	0	0	0	0	26	4.99403e-06	0.271555	0.240283	1e-06	0.212781	4e-06	0	0.891041	0.957659	1.1e-05	0.848977	7.7e-05	5e-06	0
rmi-miR-5333	UGUGAUUACAGCAGCUCUUUCGGU	0	0	53	1.51379e-05	0	0	0	0	0	0.240283	0.222364	0	0	0.233029	0	0.957659	0.88548	0	0	0.927682	0
