# Supplementary material for: Evolutionary conserved microRNAs are ubiquitously expressed compared to tick-specific miRNAs in the cattle tick Rhipicephalus (Boophilus) microplus
Source: BMC Genomics. 2011 Jun 24;12:328. doi: 10.1186/1471-2164-12-328 (PMC3141673; doi:10.1186/1471-2164-12-328)
Supplement: Additional file 13 — Evolutionary analysis of R. microplus miRNAs. Evidence supporting R. microplus miRNAs conservation since the A) Nephrozoan, B) Protostomian, C) Arthropoda and D) Ixodidae ancestors are presented as well as E) miRNA nucleotide variants unique to R. microplus based on currently available datasets (miRBase release 17). Ancestral sequences were determined using a Maximum Likelihood method [49,50] under the Junkes-Cantor model [63] using a tree topology similar to that shown in Figure 5A (modified from [21]). Evolutionary analyses were conducted in MEGA5 package [51]. Key miRNAs supporting each ancestral state were selected. Base-substitutions compared to predict ancestral sequences are highlighted in red fonts. Green fonts denote bases for which an ancestral state could not be determined. R. microplus miRNAs are denoted by bold fonts. [file 1471-2164-12-328-S13.XLS]

## Sheet: Barrero etal. Additional file13
Additional file 13. Evolutionary conservation of R. microplus miRNAs. Evidence supporting R. microplus miRNAs conservation since A) Nephrozoa, B) Protostomia, C) Arthropoda and D) Ixodidae ancestors or E) unique variants for R. microplus with currently available datasets (miRbase release 16). Ancestral state were inferred using Maximum Likelihood method (Nei and Kumar, 2000) under the Jukes-Canto…
A) R. microplus miRNAs conserved since Nephrozoa ancestor:
miRNA	Sequence	Ancestral evidence
cte-let-7	UGAGGUAGUAGGUUGUAUAGU	cte
rmi-let-7a	UGAGGUAGUAGGUUGUAUAGUU	rmi
isc-let-7	UGAGGUAGUAGGUUGUAUAGU	isc
ame-let-7	UGAGGUAGUAGGUUGUAUAGU	ame
tca-let-7	UGAGGUAGUAGGUUGUAUAGU	tca
dme-let-7	UGAGGUAGUAGGUUGUAUAGU	dme
aga-let-7	UGAGGUAGUUGGUUGUAUAGU
fru-let-7a	UGAGGUAGUAGGUUGUAUAGUU	fru
xtr-let-7a	UGAGGUAGUAGGUUGUAUAGUU	xtr
gga-let-7a	UGAGGUAGUAGGUUGUAUAGUU	gga
hsa-let-7a	UGAGGUAGUAGGUUGUAUAGUU	hsa
Nephrozoa ancestor	UGAGGUAGUAGGUUGUAUAGU
miRNA	Sequence	Ancestral evidence
lgi-miR-7	UGGAAGACUAGUGAUUUUGUUGUU	lgi
cte-miR-7	UGGAAGACUAGUGAUUUUAUUGUU
rmi-mir-7	UGGAAGACUAGUGAUUUUGUUGUU	rmi
dpu-miR-7	UGGAAGACUAGUGAUUUUGUUGU	dpu
ame-miR-7	UGGAAGACUAGUGAUUUUGUUGU	ame
tca-miR-7	UGGAAGACUAGUGAUUUUGUUGU	rmi-m
dme-miR-7	UGGAAGACUAGUGAUUUUGUUGU	dme
aga-miR-7	UGGAAGACUAGUGAUUUUGUUGU	aga
cin-miR-7	UGGAAGACUAGUGAUUUUGUUG	cin
fru-miR-7	UGGAAGACUAGUGAUUUUGUU	fru
xtr-miR-7	UGGAAGACUAGUGAUUUUGUUG	xtr
gga-miR-7	UGGAAGACUAGUGAUUUUGUUG	gga
hsa-miR-7	UGGAAGACUAGUGAUUUUGUUGU	hsa
bta-miR-7	UGGAAGACUAGUGAUUUUGUUGUU	bta
Nephrozoa ancestor	UGGAAGACUAGUGAUUUUGUUGUU
miRNA	Sequence	Ancestral evidence
sme-miR-9a	UCUUUGGUUUUCUAGCUGUAUGAU
rmi-miR-9a	UCUUUGGUUAUCUAGCUGUAUGA	rmi
tca-miR-9a	UCUUUGGUUAUCUAGCUGUAUGA	tca
ame-miR-9a	UCUUUGGUUAUCUAGCUGUAUGA	ame
dme-miR-9a	UCUUUGGUUAUCUAGCUGUAUGA	dme
aga-miR-9a	UCUUUGGUUAUCUAGCUGUAUGA	aga
xtr-miR-9a	UCUUUGGUUAUCUAGCUGUAUGA	xtr
eca-miR-9a	UCUUUGGUUAUCUAGCUGUAUGA	eca
Nephrozoa ancestor	UCUUUGGUUAUCUAGCUGUAUGA
miRNA	Sequence	Ancestral evidence
lgi-miR-33	GUGCAUUGUAGUUGCAUUGCAU	lgi
cte-miR-33	GUGCAUUGUAGUUGCAUUGCA	cte
rmi-miR-33	GUGCAUUGUAGUUGCAUUGC	rmi
dpu-miR-33	GUGCAUUGUAGUUGCAUUGCAC	dpu
ame-miR-33	GUGCAUUGUAGUUGCAUUG	ame
tca-miR-33	GUGCAUUGUAGUUGCAUUG	tca
xtr-miR-33a	GUGCAUUGUAGUUGCAUUG	xtr
gga-miR-33	GUGCAUUGUAGUUGCAUUGC	gga
bta-miR-33a	GUGCAUUGUAGUUGCAUUGCA	bta
hsa-miR-33a	GUGCAUUGUAGUUGCAUUGCA	hsa
Nephrozoa ancestor	GUGCAUUGUAGUUGCAUUGCA
miRNA	Sequence	Ancestral evidence
cel-miR-34	AGGCAGUGUGGUUAGCUGGUUG
bma-miR-34	UGGCAGUGUGGUUAGCUGGUUGU	bma
lgi-miR-34	UGGCAGUGUGGUUAGCUGGUAGU
cte-miR-34	UGGCAGUGUGGUUAGCUGGUUGU	cte
rmi-miR-34	UGGCAGUGUGGUUAGCUGGUUGU	rmi
dpu-miR-34	UGGCAGUGUGGUUAGCUGGUUGUG	dpu
ame-miR-34	UGGCAGUGUUGUUAGCUGGUUG
tca-miR-34	UGGCAGUGUGGUUAGCUGGUUG	tca
dme-miR-34	UGGCAGUGUGGUUAGCUGGUUGUG	dme
sko-miR-34	UGGCAGUGUGGUUAGCUGGUUG	sko
bfl-miR-34	UGGCAGUGUGGAUAGCUGGCCGUUU
Nephrozoa ancestor	UGGCAGUGUGGUUAGCUGGUUG
dre-miR-34	UGGCAGUGUC-UUAGCUGGUUGU
xtr-miR-34a	UGGCAGUGUC-UUAGCUGGUUGUU
gga-miR-34a	UGGCAGUGUC-UUAGCUGGUUGUU
bta-miR-34a	UGGCAGUGUC-UUAGCUGGUUGU
hsa-miR-34a	UGGCAGUGUC-UUAGCUGGUUGU
miRNA	Sequence	Ancestral evidence
sme-miR-71c	UGAAAGACAUGGGUAGUGAGAU	sme
lgi-miR-71	UGAAAGACAAGGGUAGUGAGAUG
cte-miR-71	UGAAAGACAUGGGUAGUGAGAUG	cte
rmi-miR-71	UGAAAGACAUGGGUAGUGAGAUG	rmi
isc-miR-71	UGAAAGACAUGGGUAGUGAGAUG	isc
dpu-miR-71	UGAAAGACAUGGGUAGUGAGAUG	dpu
ame-miR-71	UGAAAGACAUGGGUAGUGA	ame
tca-miR-71	UGAAAGACAUGGGUAGUGAGAU	tca
bfl-miR-71	UGAAAGACAUGGGUAGUGAGAU	bfl
sko-miR-71	UGAAAGACACAGGUAGUGAGAU
Nephrozoa ancestor	UGAAAGACAUGGGUAGUGAGAU
miRNA	Sequence	Ancestral evidence
cte-miR-100	AACCCGUACAACCGAACUUGUG	cte
lgi-miR-100	AACCCGUAGAUCCGAACUUGUG	lgi
rmi-miR-100	AACCCGUAGAUCCGAACUUGUG	rmi
isc-miR-100	AACCCGUAGAUCCGAACUUGUGU	isc
ame-miR-100	AACCCGUAGAUCCGAACUUGUG	ame
tca-miR-100	AACCCGUAGAUCCGAACUUGUG	tca
dme-miR-100	AACCCGUAAAUCCGAACUUGUG	dme
aga-miR-100	AACCCGUAGAUCCGAACUUGUG	aga
fru-miR-100	AACCCGUAGAUCCGAACUUGUG	fru
xtr-miR-100	AACCCGUAGAUCCGAACUUGUG	xtr
bta-miR-100	AACCCGUAGAUCCGAACUUGUG	bta
hsa-miR-100	AACCCGUAGAUCCGAACUUGUG	hsa
Nephrozoa ancestor	AACCCGUAGAUCCGAACUUGUG
miRNA	Sequence	Ancestral evidence
cel-miR-124	UAAGGCACGCGGUGAAUGCCA	cel
lgi-miR-124	UAAGGCACGCGGUGAAUGCCA	lgi
cte-miR-124	UAAGGCACGCGGUGAAUGCCA	cte
rmi-miR-124	UAAGGCACGCGGUGAAUGCCAA	rmi
isc-miR-124	UAAGGCACGCGGUGAAUGCCAAG	isc
dpu-miR-124	UAAGGCACGCGGUGAAUGCCAAG	dpu
ame-miR-124	UAAGGCACGCGGUGAAUGCCAAG	ame
tca-miR-124	UAAGGCACGCGGUGAAUGCCAAG	tca
dme-miR-124	UAAGGCACGCGGUGAAUGCCAAG	dme
sko-miR-124	UAAGGCACGCGGUGAAUGCCAA	sko
bfl-miR-124	UAAGGCACGCGGUGAAUGCCAA	bfl
dre-miR-124	UAAGGCACGCGGUGAAUGCCAA	dre
xtr-miR-124	UUAAGGCACGCGGUGAAUGCCA	xtr
hsa-miR-124	UAAGGCACGCGGUGAAUGCC	hsa
Nephrozoa ancestor	UAAGGCACGCGGUGAAUGCCAA
miRNA	Sequence	Ancestral evidence
rmi-miR-133	UUGGUCCCCUUCAACCAGCUGU	rmi
isc-miR-133	UUGGUCCCCUUCAACCAGCUGU	isc
dpu-miR-133	UUGGUCCCCUUCAACCAGCUGU	dpu
tca-miR-133	UUGGUCCCCUUCAACCAGCUGU	tca
aga-miR-133	UUGGUCCCCUUCAACCAGCUGU	aga
dme-miR-133	UUGGUCCCCUUCAACCAGCUGU	dme
ame-miR-133	UUGGUCCCCUUCAACCAGCUGU	ame
cte-miR-133	UUGGUCCCCUUCAACCAGCUGU	cte
mdo-miR-133a	UUGGUCCCCUUCAACCAGCUGU	mdoa
oan-miR-133a	UUGGUCCCCUUCAACCAGCUGU	oana
dre-miR-133a	UUUGGUCCCCUUCAACCAGCUG	drea
bta-miR-133a	UUUGGUCCCCUUCAACCAGCUG	btaa
fru-miR-133	UUUGGUCCCCUUCAACCAGCUG	fru
tni-miR-133	UUUGGUCCCCUUCAACCAGCUG	tni
Nephrozoa ancestor	UUGGUCCCCUUCAACCAGCUG
miRNA	Sequence	Ancestral evidence
lgi-miR-184	UGGACGGAGAACUGAUAAGGGC	lgi
rmi-miR-184	UGGACGGAGAACUGAUAAGGGC	rmi
isc-miR-184	UGGACGGAGAACUGAUAAGGGC	isc
tca-miR-184	UGGACGGAGAACUGAUAAGGGC	tca
ame-miR-184	UGGACGGAGAACUGAUAAGGGC	ame
dme-miR-184	UGGACGGAGAACUGAUAAGGGC	dme
aga-miR-184	UGGACGGAGAACUGAUAAGGG	aga
dre-miR-184	UGGACGGAGAACUGAUAAGGGC	dre
fru-miR-184	UGGACGGAGAACUGAUAAGGG	fru
xtr-miR-184	UGGACGGAGAACUGAUAAGGCU
gga-miR-184	UGGACGGAGAACUGAUAAGGGU
oan-miR-184	UGGACGGAGAAUUGAUAAGGGU
dmo-miR-184	UGGACGGAGAACUGAUAAGGGC
hsa-miR-184	UGGACGGAGAACUGAUAAGGGU
bta-miR-184	UGGACGGAGAACUGAUAAGGGU
Nephrozoa ancestor	UGGACGGAGAACUGAUAAGGGC
miRNA	Sequence	Ancestral evidence
cte-miR-219	UGAUUGUCCAAACGCAAUUCU	cte
rmi-miR-219a	UGAUUGUCCAAACGCAAUUCUUG	rmi
isc-miR-219	UGAUUGUCCAAACGCAAUUCUU	isc
dpu-miR-219	UGAUUGUCCAAACGCAAUUCUU	dpu
ame-miR-219	UGAUUGUCCAAACGCAAUUCUUG	ame
tca-miR-219	UGAUUGUCCAAACGCAAUUCUUG	tca
dme-miR-219	UGAUUGUCCAAACGCAAUUCUUG	dme
aga-miR-219	UGAUUGUCCAAACGCAAUUCUUG	aga
fru-miR-219	UGAUUGUCCAAACGCAAUUCUU	fru
xtr-miR-219	UGAUUGUCCAAACGCAAUUCU	xtr
gga-miR-219	UGAUUGUCCAAACGCAAUUCU	gga
bta-miR-219-5p	UGAUUGUCCAAACGCAAUUCUU	bta
hsa-miR-219-5p	UGAUUGUCCAAACGCAAUUCU	hsa
Nephrozoa ancestor	UGAUUGUCCAAACGCAAUUCUU
B) R. microplus miRNAs conserved since Protostomia ancestor:
miRNA	Sequence	Ancestral evidence
lgi-miR-8	UAAUACUGUCAGGUAAAGAUGUC	lgi
cte-miR-8	UAAUACUGUCAGGUAAAGAUGUC	cte
rmi-miR-8	UAAUACUGUCAGGUAAAGAUGUC	rmi
isc-miR-8	UAAUACUGUCAGGUAAAGAUGUC	isc
dpu-miR-8	UAAUACUGUCAGGUAAAGAUGUC	dpu
ame-miR-8	UAAUACUGUCAGGUAAAGAUGUC	ame
tca-miR-8	UAAUACUGUCAGGUAAAGAUGUC	tca
dme-miR-8	UAAUACUGUCAGGUAAAGAUGUC	dme
aga-miR-8	UAAUACUGUCAGGUAAAGAUGUC	aga
Protostomia ancestor
miRNA	Sequence	Ancestral evidence
lgi-miR-10	UACCCUGUAGAUCCGAAUUUGU	lgi
rmi-miR-10	UACCCUGUAGAUCCGAAUUUGU	rmi
isc-miR-10	UACCCUGUAGAUCCGAAUUUGU	isc
dpu-miR-10	UACCCUGUAGAUCCGAAUUUGU	dpu
ame-miR-10	ACCCUGUAGAUCCGAAUUUGU
tca-miR-10	ACCCUGUAGAUCCGAAUUUGU
aga-miR-10	ACCCUGUAGAUCCGAAUUUGU
dme-miR-10-5p	ACCCUGUAGAUCCGAAUUUGUU
Protostomia ancestor	UACCCUGUAGAUCCGAAUUUGU
miRNA	Sequence	Ancestral evidence
sme-miR-31a	AGGCAAGAUGUUGGCAUAACUGA	sme
lgi-miR-31	AGGCAAGAUGUUGGCAUAGCU	lgi
cte-miR-31	AGGCAAGAUGUUGGCAUAGCU	cte
rmi-miR-31	AGGCAAGAUGUUGGCAUAGCUGA	rmi
dpu-miR-31	AGGCAAGAUGUCGGCAUAGCUGA
ame-miR-31a	GGCAAGAUGUCGGCAUAGCUGA
tca-miR-31a	GGCAAGAUGUCGGCAUAGCUGA
dme-miR-31a	UGGCAAGAUGUCGGCAUAGCUGA
Protostomia ancestor	AGGCAAGAUGUUGGCAUAGCUGA
bfl-miR-31	UGGCAAGAUGUUGGCAUAGCUGU
dre-miR-31	GGCAAGAUGUUGGCAUAGCUG
xtr-miR-31	AGGCAAGAUGUUGGCAUAGCUG
gga-miR-31	AGGCAAGAUGUUGGCAUAGCUG
oan-miR-31	AGGCAAGAUGUUGGCAUAGCUGU
bta-miR-31	AGGCAAGAUGCUGGCAUAGCU
hsa-miR-31	AGGCAAGAUGCUGGCAUAGCU
miRNA	Sequence	Ancestral evidence
lgi-miR-137	UAUUGCUUGAGAAUACACGUAA	lgi
cte-miR-137	UAUUGCUUGAGAAUACACGUAG	cte
rmi-miR-137	UUAUUGCUUGAGAAUACACGU	rmi
isc-miR-137	UAUUGCUUGAGAAUACACGUCG
dpu-miR-137	UAUUGCUUGAGAAUACACGUUG
ame-miR-137	UUAUUGCUUGAGAAUACACGUA	ame
tca-miR-137	UUAUUGCUUGAGAAUACACGUA	tca
Protostomia ancestor	UAUUGCUUGAGAAUACACGUA
dre-miR-137	UUAUUGCUUAAGAAUACGCGUA
fru-miR-137	UUAUUGCUUAAGAAUACGCGUA
xtr-miR-137	UAUUGCUUAAGAAUACGCGUAG
gga-miR-137	UAUUGCUUAAGAAUACGCGUAG
bta-miR-137	UUAUUGCUUAAGAAUACGCGUAG
hsa-miR-137	UUAUUGCUUAAGAAUACGCGUAG
miRNA	Sequence	Ancestral evidence
lgi-miR-279	UGACUAGAUCCACACUCAUCCA
cte-miR-279	UGACUAGAUCCACACUCAUCC	cte
rmi-miR-279	UGACUAGAUCCACACUCAUCCA	rmi
isc-miR-279	UGACUAGAUCCACACUCAUCCA	isc
dpu-miR-279	UGACUAGAUCCACACUCAUCCA	dpu
ame-miR-279	UGACUAGAUCCACACUCAUUAA
dme-miR-279	UGACUAGAUCCACACUCAUUAA
aga-miR-279	UGACUAGAUCCACACUCAUUAA
Protostomia ancestor	UGACUAGAUCCACACUCAUCCA
C) R. microplus miRNAs conserved since Arthropoda ancestor:
miRNA	Sequence	Ancestral evidence
sme-bantam-a	UGAGAUCACUAUGAAAGCUGG
sme-bantam-b	UGAGAUCACUGCGAAAGCUGAU
cte-bantam	UGAGAUCAUUGUGAAAACUAAUC
rmi-bantam	UGAGAUCAUUGUGAAAGCUGAUU	rmi
isc-bantam	UGAGAUCAUUGUGAAAGCUGAUU	isc
dpu-bantam	UGAGAUCAUUGUGAAAGCUGAUU	dpu
ame-bantam	UGAGAUCAUUGUGAAAGCUGAUU	ame
tca-bantam	UGAGAUCAUUGUGAAAGCUGAUU	tca
dme-bantam	UGAGAUCAUUUUGAAAGCUGAUU	dme
aga-bantam	UGAGAUCACUUUGAAAGCUGAUU
Arthropoda ancestor	UGAGAUCAUUGUGAAAGCUGAUU
miRNA	Sequence	Ancestral evidence
cel-miR-1	UGGAAUGUAAAGAAGUAUGUA
lgi-miR-1	UGGAAUGUAAAGAAGUAUGUAU
cte-miR-1	UGGAAUGUAAAGAAGUAUGUAG
rmi-miR-1	UGGAAUGUAAAGAAGUAUGGAG	rmi
isc-miR-1	UGGAAUGUAAAGAAGUAUGGAG	isc
dpu-miR-1	UGGAAUGUAAAGAAGUAUGGAG	dpu
ame-miR-1	UGGAAUGUAAAGAAGUAUGGAG	ame
tca-miR-1	UGGAAUGUAAAGAAGUAUGGAG	tca
aga-miR-1	UGGAAUGUAAAGAAGUAUGGAG	aga
dme-miR-1	UGGAAUGUAAAGAAGUAUGGAG	dme
Arthropoda ancestor	UGGAAUGUAAAGAAGUAUGGAG
sko-miR-1	UGGAAUGUAAUGAAGUAUGUAU
dre-miR-1	UGGAAUGUAAAGAAGUAUGUAU
fru-miR-1	UGGAAUGUAAAGAAGUAUGUAU
hsa-miR-1	UGGAAUGUAAAGAAGUAUGUAU
bta-miR-1	UGGAAUGUAAAGAAGUAUGUAU
miRNA	Sequence	Ancestral evidence
sme-miR-2a	UAUCACAGCCCCGCUUGGAACGCU
cte-miR-2a	UAUCACAGCCCGCUUUGUUGACU
rmi-miR-2a	UAUCACAGCCAGCUUUGAUGAGCAA	rmi
isc-miR-2a	UAUCACAGCCAGCUUUGAUGAGC	isc
dpu-miR-2a	UAUCACAGCCAGCUUUGAUGAGC	dpu
dme-miR-2a	UAUCACAGCCAGCUUUGAUGAGC	dme
api-miR-2a	UAUCACAGCCAGCUUUGAUGAGCG	api
Arthropoda ancestor	UAUCACAGCCAGCUUUGAUGAGC
miRNA	Sequence	Ancestral evidence
sme-miR-12	UGAGUAUUCUAUCAGGAGUCGA
lgi-miR-12	UGAGUAUUACAUCAGGUACUGA
cte-miR-12	UGAGUAUUACAUCAGGUACUGA
rmi-miR-12	UGAGUAUUACAUCAGGUACUGGU	rmi
isc-miR-12	UGAGUAUUACAUCAGGUACUGGU	isc
dpu-miR-12	UGAGUAUUACAUCAGGUACUGGU	dpu
ame-miR-12	UGAGUAUUACAUCAGGUACUGGU	ame
tca-miR-12	UGAGUAUUACAUCAGGUACUGGU	tca
aga-miR-12	UGAGUAUUACAUCAGGUACUGGU	aga
dme-miR-12	UGAGUAUUACAUCAGGUACUGGU	dme
Arthropoda ancestor	UGAGUAUUACAUCAGGUACUGGU
miRNA	Sequence	Ancestral evidence
sko-miR-79	AUAAAGCUAGGUUACCAAAGACA
spu-miR-79	AUAAAGCUAGGUUACCAAAGAU
cel-miR-79	AUAAAGCUAGGUUACCAAAGCU
lgi-miR-79	AUAAAGCUAGGUUACCAAAGGC
sme-miR-79-3p	GUAAAGCUAAAUUACCAAAGUGC
cte-miR-79	UAAAGCUAGGUUACCAAAGCUA
rmi-miR-79	UAAAGCUAGGUUACCAAAGUUA	rmi
isc-miR-79	AUAAAGCUAGGUUACCAAAGUUA	isc
dpu-miR-79	AUAAAGCUAGGUUACCAAAGUUA	dpu
ame-miR-79	UAAAGCUAGAUUACCAAAGCA
aga-miR-79	UAAAGCUAGAUUACCAAAGCAU
dme-miR-79	UAAAGCUAGAUUACCAAAGCAU
Arthropoda ancestor	UAAAGCUAGGUUACCAAAGUUA
miRNA	Sequence	Ancestral evidence
cel-miR-87	GUGAGCAAAGUUUCAGGUGUGC
cte-miR-87a	GUGAGCAAAGUUUCAGGUGUGC
lgi-miR-87	GUGAGCAAAGUUUCAGGUGUAU
rmi-miR-87	GUGAGCAAAGUUUCAGGUGUGU	rmi
ame-miR-87	GUGAGCAAAGUUUCAGGUGU	ame
tca-miR-87	GUGAGCAAAGUUUCAGGUGUG	tca
dme-miR-87	UUGAGCAAAAUUUCAGGUGUG
aga-miR-87	GGUGAGCAAAUAUUCAGGUGU
Arthropoda ancestor	GUGAGCAAAGUUUCAGGUGUG
miRNA	Sequence	Ancestral evidence
cte-miR-153	UUGCAUAGUCACAAAAGUGAUC
rmi-miR-153	UUGCAUAGUCACAAAAGUGAUGG	rmi
isc-miR-153	UUGCAUAGUCACAAAAGUGAUG	isc
dpu-miR-153	UUGCAUAGUCACAAAAGUGAUG	dpu
bta-miR-153	UUGCAUAGUCACAAAAGUGAUC
hsa-miR-153	UUGCAUAGUCACAAAAGUGAUC
xtr-miR-153	UUGCAUAGUCACAAAAGUGA
gga-miR-153	UUGCAUAGUCACAAAAGUGA
mdo-miR-153	UUGCAUAGUCACAAAAGUGAUC
Arthropoda ancestor	UUGCAUAGUCACAAAAGUGAUG
miRNA	Sequence	Ancestral evidence
hsa-miR-190	UGAUAUGUUUGAUAUAUUAGGU
bta-miR-190a	UGAUAUGUUUGAUAUAUUAGGU
gga-miR-190	UGAUAUGUUUGAUAUAUUAGGU
fru-miR-190	UGAUAUGUUUGAUAUAUUAGGU
dre-miR-190	UGAUAUGUUUGAUAUAUUAGGU
mdo-miR-190a	UGAUAUGUUUGAUAUAUUAGGU
lgi-miR-190	AGAUAUGUUUGAUAUACUUGGU
cte-miR-190	AGAUAUGUUUGAUAUAUUUGGUGG
rmi-miR-190	AGAUAUGUUUGAUAUUCUUGGUU	rmi
ame-miR-190	AGAUAUGUUUGAUAUUCUUGGUUGUU	ame
tca-miR-190	AGAUAUGUUUGAUAUUCUUGGUUGU	tca
dme-miR-190	AGAUAUGUUUGAUAUUCUUGGUUG	dme
aga-miR-190	AGAUAUGUUUGAUAUUCUUGGUUG	aga
Arthropoda ancestor	GAUAUGUUUGAUAUUCUUGGUU
miRNA	Sequence	Ancestral evidence
hsa-miR-210	CUGUGCGUGUGACAGCGGCUGA
bta-miR-210	ACUGUGCGUGUGACAGCGGCUGA
xtr-miR-210	CUGUGCGUGUGACAGCGGCUAA
fru-miR-210	CUGUGCGUGUGACAGCGGCUAA
dre-miR-210	CUGUGCGUGUGACAGCGGCUAA
sko-miR-210	UUGUGCGUGCGACAGCGACUUC
spu-miR-210	UUGUGCGUGCGACAGCGACUGA
cte-miR-210	UUUGUGCGUGUGACAGUGACAAU
rmi-miR-210	UUGUGCGUGUGACAGCGGCUAU	rmi
ame-miR-210	UUGUGCGUGUGACAGCGGCUA	ame
tca-miR-210	UUGUGCGUGUGACAGCGGCUA	tca
dme-miR-210	UUGUGCGUGUGACAGCGGCUA	dme
aga-miR-210	UUGUGCGUGUGACAACGGCUA
Arthropoda ancestor	UUGUGCGUGUGACAGCGGCUA
miRNA	Sequence	Ancestral evidence
isc-miR-263a	AAUGGCACUGGAAGAAUUCAC
rmi-miR-263a	AAUGGCACUGGAAGAAUUCACGG	rmi
dpu-miR-263a	AAUGGCACUGGAAGAAUUCAC	dpu
api-miR-263a	AAUGGCACUGAAAGAAUUCACGGG	api
ame-miR-263	GUAAAUGGCACUGGAAGAAUUCAC
tca-miR-263a	GCGAAUGGCACUGGAAGAAUUCAC
dme-miR-263a	GUUAAUGGCACUGGAAGAAUUCAC
aga-miR-263	UGUAAUGGCACUGGAAGAAUUCAC
dpu-miR-263b	CUUGGCACUGGAAGAAUUCACA
dme-miR-263b	CUUGGCACUGGGAGAAUUCAC
Arthropoda ancestor	AAUGGCACUGGAAGAAUUCACGG
miRNA	Sequence	Ancestral evidence
rmi-miR-275	UCAGGUACCUGAAGUAGCGCGCG	rmi
dpu-miR-275	UCAGGUACCUGAAGUAGCGCGCG	dpu
ame-miR-275	UCAGGUACCUGAAGUAGCGCGCG	ame
tca-miR-275	UCAGGUACCUGAAGUAGCGCGCG	tca
dme-miR-275	UCAGGUACCUGAAGUAGCGCGCG	dme
aga-miR-275	UCAGGUACCUGAAGUAGCGCGCG	aga
Arthropoda ancestor	UCAGGUACCUGAAGUAGCGCGCG
miRNA	Sequence	Ancestral evidence
rmi-miR-305	AUUGUACUUCAUCAGGUGCUCUGG	rmi
isc-miR-305	AUUGUACUUCAUCAGGUGCUCU	isc
ame-miR-305	AUUGUACUUCAUCAGGUGCUCUG	ame
tca-miR-305	AUUGUACUUCAUCAGGUGCUCUG	tca
dme-miR-305	AUUGUACUUCAUCAGGUGCUCUG	dme
aga-miR-305	AUUGUACUUCAUCAGGUGCUCUG	aga
Arthropoda ancestor	AUUGUACUUCAUCAGGUGCUCUG
miRNA	Sequence	Ancestral evidence
sja-miR-307	UCACAACCUACUUGAUUGAG
rmi-miR-307	UCACAACCUCCUUGAGUGAGUGA	rmi
isc-miR-307	UCACAACCUCCUUGAGUGAG	isc
dpu-miR-307	UCACAACCUCCUUGAGUGAG	dpu
tca-miR-307	UCACAACCUCCUUGAGUGAG	tca
dme-miR-307	UCACAACCUCCUUGAGUGAG	dme
aga-miR-307	UCACAACCUCCUUGAGUGAG	aga
Arthropoda ancestor	UCACAACCUCCUUGAGUGAG
miRNA	Sequence	Ancestral evidence
hsa-miR-375	UUUGUUCGUUCGGCUCGCGUGA
gga-miR-375	UUUGUUCGUUCGGCUCGCGUUA
xtr-miR-375	UUUGUUCGUUCGGCUCGCGUUA
dre-miR-375	UUUGUUCGUUCGGCUCGCGUUA
cte-miR-375	UUUGUUCGUCCGGCUCGCGUUA
lgi-miR-375	UUUGUUCGUUCGGCUCGCGUUA
rmi-miR-375	UUUGUUCGUUCGGCUCGAGUUA	rmi
dpu-miR-375	UUUGUUCGUUCGGCUUGAGUUA
ame-miR-375	UUUGUUCGUUCGGCUCGAGUUA	ame
dme-miR-375	UUUGUUCGUUUGGCUUAAGUUA
aga-miR-375	UUUGUUCGUUUGGCUCGAGUUA	aga
cqu-miR-375	UUUGUUCGUUUGGCUCGAGUUA	cqu
aae-miR-375	UUUGUUCGUUUGGCUCGAGUUA	aae
Arthropoda ancestor	UUUGUUCGUUCGGCUCGAGUUA
miRNA	Sequence	Ancestral evidence
cte-miR-993	GAAGCUCUGUUCUACAGGUAU
rmi-miR-993	GAAGCUCGUUUCUACAGGUAUCU	rmi
isc-miR-993	GAAGCUCGUUUCUACAGGUAUCU	isc
dpu-miR-993	GAAGCUCGUUUCUACAGGUAUCU	dpu
tca-miR-993	GAAGCUCGUCUCUACAGGUAUCU
ame-miR-993	GAAGCUCGUCUCUACAGGUAUCU
dme-miR-993	GAAGCUCGUCUCUACAGGUAUCU
Arthropoda ancestor	GAAGCUCGUUUCUACAGGUAUCU
D) R. microplus miRNAs conserved since Ixodidae ancestor:
miRNA	Sequence	Ancestral evidence
bta-miR-96	UUUGGCACUAGCACAUUUUUGCU
xtr-miR-96	UUUGGCACUAGCACAUUUUUGCU
fru-miR-96	UUUGGCACUAGCACAUUUUUGCU
dre-miR-96	UUUGGCACUAGCACAUUUUUGCU
cte-miR-96	CUUGGCACUGGCGGAAUUAUCA
rmi-miR-96	UUUGGCACUAGCACAUUUUUGU	rmi
isc-miR-96	UUUGGCACUAGCACAUUUUUGU	isc
dpu-miR-96	UUUGGCACUGGCACAAUUUUGC
Ixodidae ancestor	UUUGGCACUAGCACAUUUUUGU
miRNA	Sequence	Ancestral evidence
rmi-miR-285a	UAGCACCAUUUGAAUUCAGUUCUU	rmi
isc-miR-285	UAGCACCAUUUGAAUUCAGUUC	isc
dpu-miR-285	UAGCACCAUUGGAAUUCAGUUU
rmi-miR-285b	UAGCACCAUUUGAAAUCAGUGUU
dme-miR-285	UAGCACCAUUCGAAAUCAGUGC
dps-miR-285	UAGCACCAUUCGAAAUCAGUGC
aae-miR-285	UAGCACCAUUCGAAAUCAGUAC
cqu-miR-285	UAGCACCAUUCGAAAUCAGUAC
Ixodidae ancestor	UAGCACCAUUUGAAUUCAGUUC
miRNA	Sequence	Ancestral evidence
sme-miR-315	UUUUGAUUGUUGCUCUGAGAGUU
lgi-miR-315	UUUUGAUUGUUGCUCAGAAAGCC
cte-miR-315	UUUUGAUUGUUGCUCAGAAAGCC
rmi-miR-315	UUUUGAUUGUUGCUCAGAAGGCG	rmi
isc-miR-315	UUUUGAUUGUUGCUCAGAAGGC	isc
dpu-miR-315	UUUUGAUUGUUGCUCAGAAAGC
ame-miR-315	UUUUGAUUGUUGCUCAGAAAGC
tca-miR-315	UUUUGAUUGUUGCUCAGAAAGC
dme-miR-315	UUUUGAUUGUUGCUCAGAAAGC
aga-miR-315	UUUUGAUUGUUGCUCAGAAAGC
Ixodidae ancestor	UUUUGAUUGUUGCUCAGAAGGC
miRNA	Sequence	Ancestral evidence
lgi-miR-317	UGAACACAGCUGGUGGUAUCUUCU
cte-miR-317	UGAACACAGCUGGUGGUAUCUCUUU
rmi-miR-317	UGAACACAGCUGGUGGUAUAUCA	rmi
isc-miR-317	UGAACACAGCUGGUGGUAUAUCAGU	isc
dpu-miR-317	UGAACACAGCUGGUGGUAUCUCAGU
ame-miR-317	UGAACACAGCUGGUGGUAUCUCAGU
tca-miR-317	UGAACACAGCUGGUGGUAUCUCAGU
aga-miR-317	UGAACACAUCUGGUGGUAUCUCAGU
dme-miR-317	UGAACACAGCUGGUGGUAUC-CAGU
Ixodidae ancestor	UGAACACAGCUGGUGGUAUAUCA
miRNA	Sequence	Ancestral evidence
cte-miR-2001	UUGUGACCGUUAUAAUGGGCAUG
lgi-miR-2001	UUGUGACCGUUAUAAUGGGCAUU
rmi-miR-2001	UUGUGACCGUUACAAUGGGCAU	rmi
isc-miR-2001	UUGUGACCGUUACAAUGGGCAUG	isc
sko-miR-2001	UUGUGACCGUUAUAAUGGGCAU
spu-miR-2001	AUGUGACCGAUAUAAUGGGCAU
Ixodidae ancestor	UUGUGACCGUUACAAUGGGCAU
miRNA	Sequence	Comment
rmi-miR-276a	UAGGAACUUCAUACCAUGCUCG	rmi
isc-miR-276	UAGGAACUUCAUACCAUGCUC	isc
dpu-miR-276	UAGGAACUUCAUACCGUGCUCU
ame-miR-276	UAGGAACUUCAUACCGUGCUCU
tca-miR-276	UAGGAACUUCAUACCGUGCUCU
dme-miR-276a	UAGGAACUUCAUACCGUGCUCU
E) R. microplus miRNAs showing sequence changes unique to R. microplus:
miRNA	Sequence	Comment
rmi-let-7f	UGAGGUAGUAGAUUGUAUAGUU	Although rmi-let-7f has identical sequence similarity to various vertebrate species it is unlikely that this is conserved since the Nephrozoa ancestor, but rather be a 'convergent evolution' of a duplicated copy of rmi-let-7a. Supporting this notion: (1) no other protostomia or arthropoda species have a copy of this duplicated gene, and (2) this miRNA is not the result of a host blood feeding con…
hsa-let-7f	UGAGGUAGUAGAUUGUAUAGUU
mmu-let-7f	UGAGGUAGUAGAUUGUAUAGUU
rno-let-7f	UGAGGUAGUAGAUUGUAUAGUU
gga-let-7f	UGAGGUAGUAGAUUGUAUAGUU
dre-let-7f	UGAGGUAGUAGAUUGUAUAGUU
ssc-let-7f	UGAGGUAGUAGAUUGUAUAGUU
bta-let-7f	UGAGGUAGUAGAUUGUAUAGUU
xtr-let-7f	UGAGGUAGUAGAUUGUAUAGUU
mdo-let-7f	UGAGGUAGUAGAUUGUAUAGUU
oan-let-7f	UGAGGUAGUAGAUUGUAUAGUU
mml-let-7f	UGAGGUAGUAGAUUGUAUAGUU
cfa-let-7f	UGAGGUAGUAGAUUGUAUAGUU
ptr-let-7f	UGAGGUAGUAGAUUGUAUAGUU
eca-let-7f	UGAGGUAGUAGAUUGUAUAGUU
tgu-let-7f	UGAGGUAGUAGAUUGUAUAGUU
ppy-let-7f	UGAGGUAGUAGAUUGUAUAGUU
miRNA	Sequence	Comment
rmi-let-7n	UGAGGUAGUAGGUUUUAUAGUU	Unique variant to R. microplus which clustered close to let-7e isoforms.
spu-let-7	UGAGGUAGUAGGUUAUAUAGUU
cfa-let-7e	UGAGGUAGGAGGUUGUAUAGUU
mmu-let-7e	UGAGGUAGGAGGUUGUAUAGUU
rno-let-7e	UGAGGUAGGAGGUUGUAUAGUU
mml-let-7e	UGAGGUAGGAGGUUGUAUAGUU
eca-let-7e	UGAGGUAGGAGGUUGUAUAGUU
ssc-let-7e	UGAGGUAGGAGGUUGUAUAGUU
ptr-let-7e	UGAGGUAGGAGGUUGUAUAGUU
ppy-let-7e	UGAGGUAGGAGGUUGUAUAGUU
hsa-let-7e	UGAGGUAGGAGGUUGUAUAGUU
bta-let-7e	UGAGGUAGGAGGUUGUAUAGU
miRNA	Sequence	Comment
rmi-let-7m	UGAGGUAGUAGGUUGUAUAUUU	Unique variant to R. microplus
miRNA	Sequence	Comment
cte-miR-2b	UCACAGCCAACCUUGAUGAGCC	Unique variant to R. microplus
rmi-mir-2b	UAUCACAGCCACCUUUGAUGACCCU
isc-miR-2b	UAUCACAGCCACCUUUGAUGAGC
dpu-miR-2b	UAUCACAGCCAGCUUUGAUGAGC
dme-miR-2b	UAUCACAGCCAGCUUUGAGGAGC
miRNA	Sequence	Comment
rmi-miR-iab-4-5p	UACGUAUACUGAAGGUAUACCGGA	Unique variant to R. microplus
isc-miR-iab-4	UCGUAUACUGAGUGUAUCCUGA
dpu-miR-iab-4-5p	ACGUAUACUGAAUGUAUCCUGA
aae-miR-iab-4-5p	ACGUAUACUGAAUGUAUCCUGA
bmo-miR-iab-4-5p	ACGUAUACUGAAUGUAUCCUGA
tca-miR-iab-4-5p	ACGUAUACUGAAUGUAUCCUGA
dme-miR-iab-4-5p	ACGUAUACUGAAUGUAUCCUGA
miRNA	Sequence	Comment
rmi-miR-125	UCCCUGAGACCCUUACUUGUGA	Unique variant to R. microplus
oan-miR-125	UCCCUGAGACCCUAACUUGUGA
bfl-miR-125	UCCCUGAGACCCUAACUUGUGA
spu-miR-125	UCCCUGAGACCCUAACUUGUGA
sko-miR-125	UCCCUGAGACCCUAACUUGUGA
cte-miR-125	UCCCUGAGACCCUAACUUGUGA
ame-miR-125	CCCCUGAGACCCUAACUUGUGA
tca-miR-125	UCCCUGAGACCCUAACUUGUGA
dme-miR-125	UCCCUGAGACCCUAACUUGUGA
aga-miR-125	UCCCUGAGACCCUAACUUGUGA
miRNA	Sequence	Comment
rmi-miR-219b	UGAUUGUCCAAACGCAGUUCUUG	Unique variant to R. microplus
rmi-miR-219a	UGAUUGUCCAAACGCAAUUCUUG
cte-miR-219	UGAUUGUCCAAACGCAAUUCU
isc-miR-219	UGAUUGUCCAAACGCAAUUCUU
dpu-miR-219	UGAUUGUCCAAACGCAAUUCUU
ame-miR-219	UGAUUGUCCAAACGCAAUUCUUG
tca-miR-219	UGAUUGUCCAAACGCAAUUCUUG
dme-miR-219	UGAUUGUCCAAACGCAAUUCUUG
aga-miR-219	UGAUUGUCCAAACGCAAUUCUUG
fru-miR-219	UGAUUGUCCAAACGCAAUUCUU
xtr-miR-219	UGAUUGUCCAAACGCAAUUCU
gga-miR-219	UGAUUGUCCAAACGCAAUUCU
bta-miR-219-5p	UGAUUGUCCAAACGCAAUUCUU
miRNA	Sequence	Comment
rmi-miR-252	CUAAGUACUAGCGCCGUAGGAG	Unique variant to R. microplus
dpu-miR-252a	CUAAGUACUCGUGCCGCAGGAG
cte-miR-252a	CUAAGUACUAGUGCCGCAGGAG
ame-miR-252	AUAAGUACUAGUGCCGCAGGAG
dme-miR-252	CUAAGUACUAGUGCCGCAGGAG
miRNA	Sequence	Comment
rmi-miR-277a	UAAAUGCAUUAUCUGGAAUG	Unique variant to R. microplus
cte-miR-277a	UAAAUGCAUUAUCUGGUAUGUA
sme-miR-277a	UAAAUGCACUAUCGGAUAUGAC
ame-miR-277	UAAAUGCACUAUCUGGUACGACA
tca-miR-277	UAAAUGCACUAUCUGGUACGACA
dme-miR-277	UAAAUGCACUAUCUGGUACGACA
aga-miR-277	UAAAUGCACUAUCUGGUACGACA
miRNA	Sequence	Comment
rmi-miR-278	UCGGUGGGAUUUUCGUCCGUCU	Unique variant to R. microplus
isc-miR-278	UCGGUGGGAUUUUCGUCCGUUU
bfl-miR-278	UCGGUGGGGUUUUCGUUCGAGU
lgi-miR-278	UCGGUGGGACUUUCGUUCGUCU
sko-miR-278	UCGGUGGGACUUUCGUUCGUUU
cte-miR-278	UCGGUGGGACUUUCGUUCGUUC
dpu-miR-278	UCGGUGGGACUUUCGUCCGUGU
ame-miR-278	UCGGUGGGACUUUCGUCCGUUU
dme-miR-278	UCGGUGGGACUUUCGUCCGUUU
aga-miR-278	UCGGUGGGACUUUCGUCCGUUU
miRNA	Sequence	Comment
rmi-miR-281	UGUCAUGGAGUCGCUCUCUUUA	Unique variant to R. microplus
cte-miR-281	UGUCAUGGAGUUGCUCUCUUUA
dpu-miR-281	UGUCAUGGAGCUGCUCUCUUUAU
tca-miR-281	UGUCAUGGAGUUGCUCUCUUU
ame-miR-281	UGUCAUGGAGUUGCUCUCUUUGU
aga-miR-281	UGUCAUGGAAUUGCUCUCUUUAU
dme-miR-281	UGUCAUGGAAUUGCUCUCUUUGU
odi-miR-281	UGUCAUGGAAUUGCUCUCUUG
miRNA	Sequence	Comment
rmi-miR-285b	UAGCACCAUUUGAAAUCAGUGUU	Unique variant to R. microplus
dme-miR-285	UAGCACCAUUCGAAAUCAGUGC
dps-miR-285	UAGCACCAUUCGAAAUCAGUGC
aae-miR-285	UAGCACCAUUCGAAAUCAGUAC
cqu-miR-285	UAGCACCAUUCGAAAUCAGUAC
miRNA	Sequence	Comment
bta-miR-92a	UAUUGCACUUGUCCCGGCCUGU
hsa-miR-92a	UAUUGCACUUGUCCCGGCCUGU
gga-miR-92	UAUUGCACUUGUCCCGGCCUG
bta-miR-92b	UAUUGCACUCGUCCCGGCCUCC
odi-miR-92a	UAUUGCACUCGUCCCGGCCUUG
sme-miR-92	GAUUGCACUAGUUAAUUAUC
cte-miR-92a	GAUUGCACUAGUCCCGGCCUUC
cte-miR-92b	AAUUGCACUGUUCCCGGCCUGC
cte-miR-92c	AUUGCACUUGUCCCGGCCUGCU
lgi-miR-92	AAUUGCACUUGUCCCGGCCUGC
tca-miR-92a-3p	AUUGCACUAGUCCCGGCCUA
tca-miR-92b-3p	AUUGCACUUGUCCCGGCCUG
spu-miR-92a	UAUUGCACUUGUCCCGGCCUACU
spu-miR-92b	UAUUGCACUUGUCCCGGCCUGC
spu-miR-92c	UAUUGCACUCGUCCCGGCCUGC
rmi-miR-310/miR-92	UAUUGCACUCGUCCCGGCCUUU	Unique variant to R. microplus
dme-miR-310	UAUUGCACACUUCCCGGCCUUU
dse-miR-310	UAUUGCACACUUCCCGGCCUUU
dsi-miR-310	UAUUGCACACUUCCCGGCCUUU
sja-miR-310	AUAUUGCAAA-UUCCCGGCCUUU
miRNA	Sequence	Comment
rmi-miR-745b	AAGCUGCCCAAUGAAGGGCUGG	Unique variant to R. microplus
cte-miR-745b	GAGCUGCCAAGUGAAGGGCUGU
lgi-miR-745b	AGCUGCCAAAUGAAGGGCUGUG
